# Supplementary material for: The Association Between Breast Density and Gut Microbiota Composition at 2 Years Post-Menarche: A Cross-Sectional Study of Adolescents in Santiago, Chile
Source: Front Cell Infect Microbiol. 2021 Dec 17;11:794610. doi: 10.3389/fcimb.2021.794610 (PMC8718921; doi:10.3389/fcimb.2021.794610)
Supplement: Supplementary file 3 [file Table_1.xlsx]

## Sheet: Sheet1
Supplementary Table 1. Multivariable PERMANOVA analyses to identify variation (R²) in microbial beta diversity (weighted UniFrac) explained by study characteristics
	PERMANOVA results	R²	p-value	R²	p-value
	Percent FGV	0.00888	0.517
	Absolute FGV			0.00972	0.376
	Body fat percentage	0.00951	0.403	0.00995	0.343
	Age	0.00612	0.18	0.00599	0.193
	Antibiotic use	0.00778	0.066	0.00758	0.068
	Birth mode	0.00219	0.963	0.00207	0.983
	Breast feeding	0.0072	0.795	0.00722	0.78
	Daily caloric intake	0.01565	0.255	0.01619	0.214
	Maternal education	0.00485	0.414	0.00486	0.355
	Ethnicity	0.00507	0.342	0.00536	0.288
	TV hours	0.00338	0.729	0.00298	0.85
	Residuals	0.92992		0.92907
	a Table presents marginal effects for the association of study characteristics to microbial community structure, such that each term was analyzed in a model with all the other variables.
