# Supplementary material for: The Association Between Breast Density and Gut Microbiota Composition at 2 Years Post-Menarche: A Cross-Sectional Study of Adolescents in Santiago, Chile
Source: Front Cell Infect Microbiol. 2021 Dec 17;11:794610. doi: 10.3389/fcimb.2021.794610 (PMC8718921; doi:10.3389/fcimb.2021.794610)
Supplement: Supplementary file 4 [file Table_2.xlsx]

## Sheet: Sheet1
Supplementary Table 2. Multivariable PERMANOVA analyses to identify variation (R²) in microbial beta diversity (Bray-Curtis dissimilarity) explained by study characteristics and food-specific dietary intake habits.
														.
	PERMANOVA results	R²	p-value	R²	p-value
	Percent FGV	0.01229	0.023
	Absolute FGV			0.00866	0.615
	Body fat percentage	0.01023	0.189	0.01092	0.085
	Age	0.0051	0.252	0.00512	0.264									.
	Antibiotic use	0.00541	0.154	0.00538	0.157
	Birth mode	0.00384	0.793	0.00377	0.821
	Breast feeding	0.0085	0.666	0.00855	0.663
	Daily caloric intake	0.012	0.88	0.01215	0.832
	Maternal education	0.0048	0.338	0.00492	0.313
	Ethnicity	0.00681	0.015	0.00649	0.044
	TV hours	0.00276	0.997	0.00283	0.997
	Daily whole grain intake	0.00485	0.314	0.00504	0.26
	Daily fruit intake	0.0058	0.081	0.00553	0.129
	Daily vegetable intake	0.0033	0.954	0.00337	0.947
	Daily yogurt intake	0.00585	0.09	0.00564	0.108
	Residuals	0.90531		0.90893
	a Table presents marginal effects for the association of study characteristics to microbial community structure, such that each term was analyzed in a model with all the other variables.
