# Supplementary material for: The Association Between Breast Density and Gut Microbiota Composition at 2 Years Post-Menarche: A Cross-Sectional Study of Adolescents in Santiago, Chile
Source: Front Cell Infect Microbiol. 2021 Dec 17;11:794610. doi: 10.3389/fcimb.2021.794610 (PMC8718921; doi:10.3389/fcimb.2021.794610)
Supplement: Supplementary file 6 [file Table_4.xlsx]

## Sheet: Sheet1
Supplementary Table 4. Multivariable MaAsLin2 modelling of the association between microbial genera and breast density (%FGV, aFGV). Beta coefficients represent the effect size for difference in abundance between terciles (e.g., the contrast between the tercile specified versus the reference tercile) with model-based standard errors and nominal p-values. Benjamini-Hochberg q-values are presented …
	Percent FGV								Absolute FGV
	Tercile 2 v. Tercile 1 (ref)				Tercile 3 v. Tercile 1 (ref)				Tercile 2 v. Tercile 1 (ref)				Tercile 3 v. Tercile 1 (ref)
Taxonomic classification (Genus level)	β	SE	p-value	q-value	β	SE	p-value	q-value	β	SE	p-value	q-value	β	SE	p-value	q-value
Actinobacteria..Actinobacteria..Actinomycetales..Actinomycetaceae..Actinomyces	-0.174715	0.177754	0.326825	0.97411	0.00049291	0.140434	0.997203	0.998162	-0.0949976	0.139823	0.497649	0.986864	-0.0406284	0.136928	0.766988	0.988903
Actinobacteria..Actinobacteria..Actinomycetales..Actinomycetaceae..F0332	0.0108664	0.0348944	0.75581	0.984276	0.022788	0.0275682	0.409433	0.975866	-0.00359358	0.0273235	0.895495	0.989394	0.0270101	0.0267578	0.31397	0.986864
Actinobacteria..Actinobacteria..Bifidobacteriales..Bifidobacteriaceae..Bifidobacterium	-0.155503	0.158696	0.328313	0.97411	-0.088512	0.125378	0.48102	0.975866	-0.0825005	0.12472	0.509051	0.986864	-0.0508024	0.122138	0.677891	0.986864
Actinobacteria..Actinobacteria..Bifidobacteriales..Bifidobacteriaceae..Gardnerella	-0.00904727	0.0542288	0.867666	0.992494	0.00507731	0.0428434	0.905782	0.993177	-0.0217113	0.0425235	0.610205	0.986864	-0.0264068	0.0416431	0.526715	0.986864
Actinobacteria..Actinobacteria..Corynebacteriales..Corynebacteriaceae..Corynebacterium	-0.0601128	0.0693356	0.386975	0.975866	0.0216168	0.0547785	0.693536	0.979833	-0.0243147	0.0542101	0.654251	0.986864	-0.0930492	0.0530877	0.0811554	0.986864
Actinobacteria..Actinobacteria..Corynebacteriales..Corynebacteriaceae..Lawsonella	0.0205638	0.0445914	0.645177	0.976387	0.0357786	0.0352294	0.311034	0.972846	-0.0460058	0.0349375	0.189389	0.986864	-0.0223797	0.0342141	0.513783	0.986864
Actinobacteria..Actinobacteria..Micrococcales..Micrococcaceae..Rothia	0.146995	0.100532	0.145239	0.956754	0.147634	0.079425	0.0645043	0.947222	0.0317885	0.0795532	0.68988	0.986864	0.0456292	0.0779061	0.558731	0.986864
Actinobacteria..Coriobacteriia..Coriobacteriales..Atopobiaceae..Atopobium	0.0301236	0.0598777	0.615449	0.976387	0.139147	0.0473063	0.00364669	0.607573	-0.0345063	0.0479321	0.472415	0.986864	0.0327964	0.0469396	0.485544	0.986864
Actinobacteria..Coriobacteriia..Coriobacteriales..Atopobiaceae..Coriobacteriaceae.UCG.003	-0.0135682	0.0819221	0.868619	0.992494	0.000468028	0.0647224	0.994237	0.997724	-0.0493926	0.0641733	0.442387	0.986864	-0.0507061	0.0628446	0.420697	0.986864
Actinobacteria..Coriobacteriia..Coriobacteriales..Atopobiaceae..Libanicoccus	-0.139313	0.176373	0.430521	0.975866	0.200613	0.139343	0.151491	0.956754	-0.120033	0.139652	0.391073	0.986864	-0.192711	0.136761	0.160333	0.986864
Actinobacteria..Coriobacteriia..Coriobacteriales..Atopobiaceae..metagenome	-0.0260357	0.0339766	0.444397	0.975866	-0.0402928	0.0268431	0.134897	0.947222	-0.0418919	0.0266502	0.117527	0.986864	-0.0182142	0.0260984	0.486035	0.986864
Actinobacteria..Coriobacteriia..Coriobacteriales..Atopobiaceae..Olsenella	-0.640458	0.201937	0.00175125	0.552075	-0.241373	0.15954	0.131852	0.947222	-0.252558	0.161386	0.119158	0.986864	-0.0907508	0.158045	0.566462	0.986864
Actinobacteria..Coriobacteriia..Coriobacteriales..Atopobiaceae..uncultured	-0.00860732	0.0305916	0.778719	0.984276	-0.0441474	0.0241689	0.0692252	0.947222	-0.0166908	0.0241729	0.490684	0.986864	0.0093432	0.0236724	0.693488	0.986864
Actinobacteria..Coriobacteriia..Coriobacteriales..Coriobacteriaceae..Collinsella	0.0571544	0.114131	0.61707	0.976387	0.12247	0.0901692	0.175902	0.956754	-0.0152002	0.0898609	0.865845	0.989173	-0.065332	0.0880004	0.458699	0.986864
Actinobacteria..Coriobacteriia..Coriobacteriales..Coriobacteriales.Incertae.Sedis..Raoultibacter	-0.0112345	0.0386073	0.771354	0.984276	-0.0309215	0.0305017	0.311902	0.972846	0.0359028	0.0302255	0.236287	0.986864	-0.00259957	0.0295997	0.930103	0.998032
Actinobacteria..Coriobacteriia..Coriobacteriales..Coriobacteriales.Incertae.Sedis..uncultured	0.0177879	0.206799	0.931539	0.993177	-0.083077	0.163381	0.611665	0.976387	0.0821139	0.162374	0.613611	0.986864	0.0275544	0.159013	0.8626	0.989173
Actinobacteria..Coriobacteriia..Coriobacteriales..Eggerthellaceae..Asaccharobacter	0.209253	0.147531	0.157617	0.956754	0.106196	0.116557	0.363315	0.975866	-0.0217638	0.114841	0.849881	0.989173	-0.232189	0.112463	0.0402338	0.986864
Actinobacteria..Coriobacteriia..Coriobacteriales..Eggerthellaceae..CHKCI002	-0.0459682	0.0500575	0.359548	0.975866	-0.0355547	0.0395479	0.369703	0.975866	0.0135838	0.0393699	0.730429	0.986864	0.0165786	0.0385548	0.66765	0.986864
Actinobacteria..Coriobacteriia..Coriobacteriales..Eggerthellaceae..DNF00809	-0.0828269	0.181184	0.648057	0.976387	0.0518049	0.143144	0.717797	0.98105	-0.0585876	0.142032	0.680412	0.986864	0.0901555	0.139092	0.517605	0.986864
Actinobacteria..Coriobacteriia..Coriobacteriales..Eggerthellaceae..Eggerthella	0.306338	0.14357	0.034066	0.947222	0.148131	0.113427	0.193047	0.956754	0.128046	0.113408	0.2602	0.986864	-0.0081727	0.11106	0.941411	0.999185
Actinobacteria..Coriobacteriia..Coriobacteriales..Eggerthellaceae..Gordonibacter	-0.162441	0.117115	0.166958	0.956754	-0.144962	0.0925268	0.118742	0.947222	-0.0592448	0.092362	0.52196	0.986864	-0.0825068	0.0904496	0.362754	0.986864
Actinobacteria..Coriobacteriia..Coriobacteriales..Eggerthellaceae..Senegalimassilia	-0.287259	0.156355	0.0676381	0.947222	0.00620616	0.123528	0.95998	0.994288	-0.040461	0.123797	0.744131	0.986864	0.0934264	0.121234	0.441824	0.986864
Actinobacteria..Coriobacteriia..Coriobacteriales..Eggerthellaceae..Slackia	-0.461605	0.241108	0.0569608	0.947222	-0.118645	0.190487	0.534082	0.976387	-0.214148	0.189329	0.259351	0.986864	0.132643	0.185409	0.475177	0.986864
Actinobacteria..Coriobacteriia..Coriobacteriales..Eggerthellaceae..uncultured	-0.269328	0.181582	0.139565	0.947222	-0.00790401	0.143459	0.956116	0.994288	0.0557737	0.143234	0.697396	0.986864	0.135546	0.140268	0.335027	0.986864
Bacteroidetes..Bacteroidia..Bacteroidales..Bacteroidaceae..Bacteroides	-0.2013	0.147274	0.173187	0.956754	-0.208262	0.116354	0.0749595	0.947222	-0.00246827	0.116519	0.98312	0.999185	0.0318767	0.114107	0.780253	0.988903
Bacteroidetes..Bacteroidia..Bacteroidales..Barnesiellaceae..Barnesiella	0.146421	0.311345	0.638657	0.976387	0.167714	0.245978	0.496127	0.975866	-0.358936	0.242097	0.139729	0.986864	0.102132	0.237085	0.667083	0.986864
Bacteroidetes..Bacteroidia..Bacteroidales..Barnesiellaceae..Coprobacter	-0.0616398	0.148352	0.678218	0.976387	-0.0153112	0.117206	0.896193	0.992949	-0.192109	0.115699	0.098373	0.986864	-0.110259	0.113303	0.331648	0.986864
Bacteroidetes..Bacteroidia..Bacteroidales..Barnesiellaceae..uncultured	-0.00757504	0.0948005	0.936391	0.994042	-0.0118748	0.074897	0.874182	0.992949	-0.0162292	0.0743792	0.827496	0.989173	0.011318	0.0728393	0.876673	0.989173
Bacteroidetes..Bacteroidia..Bacteroidales..Marinifilaceae..Butyricimonas	-0.127176	0.176439	0.471867	0.975866	-0.188422	0.139396	0.177974	0.956754	-0.0487832	0.139045	0.726068	0.986864	-0.0057882	0.136166	0.966135	0.999185
Bacteroidetes..Bacteroidia..Bacteroidales..Marinifilaceae..Odoribacter	-0.381191	0.185276	0.040924	0.947222	-0.0982635	0.146377	0.50279	0.976387	-0.0306132	0.147	0.83524	0.989173	-0.0362523	0.143957	0.801429	0.988903
Bacteroidetes..Bacteroidia..Bacteroidales..Marinifilaceae..Sanguibacteroides	-0.0641674	0.058967	0.2778	0.972438	-0.0595563	0.0465868	0.20257	0.956754	0.0284743	0.0464455	0.540518	0.986864	0.0121246	0.0454839	0.790072	0.988903
Bacteroidetes..Bacteroidia..Bacteroidales..Marinifilaceae..uncultured.organism	-0.0344838	0.102029	0.735729	0.984276	-0.00329538	0.0806083	0.967431	0.994288	-0.0600483	0.0799036	0.453217	0.986864	-0.0760716	0.0782493	0.332123	0.986864
Bacteroidetes..Bacteroidia..Bacteroidales..Muribaculaceae..CAG.873	-0.120106	0.146752	0.414071	0.975866	-0.0713473	0.115941	0.538996	0.976387	-0.258123	0.113929	0.0245284	0.981764	-0.112546	0.11157	0.314297	0.986864
Bacteroidetes..Bacteroidia..Bacteroidales..Muribaculaceae..metagenome	-0.495452	0.248035	0.0471054	0.947222	-0.251727	0.19596	0.200402	0.956754	-0.156851	0.196245	0.425074	0.986864	-0.128415	0.192182	0.504768	0.986864
Bacteroidetes..Bacteroidia..Bacteroidales..Porphyromonadaceae..Porphyromonas	-0.0694048	0.210832	0.742348	0.984276	0.129284	0.166568	0.438554	0.975866	0.0281287	0.165981	0.865596	0.989173	0.0644637	0.162544	0.692085	0.986864
Bacteroidetes..Bacteroidia..Bacteroidales..Prevotellaceae..Alloprevotella	-0.313209	0.204569	0.127309	0.947222	-0.0892237	0.161619	0.581514	0.976387	-0.309706	0.160008	0.0543096	0.986864	-0.116378	0.156695	0.458517	0.986864
Bacteroidetes..Bacteroidia..Bacteroidales..Prevotellaceae..Paraprevotella	-0.455535	0.26062	0.081995	0.947222	-0.323274	0.205902	0.117965	0.947222	-0.147424	0.205752	0.474499	0.986864	0.0603165	0.201492	0.76498	0.988903
Bacteroidetes..Bacteroidia..Bacteroidales..Prevotellaceae..Prevotella	-0.359989	0.191271	0.0612549	0.947222	-0.0221698	0.151114	0.883507	0.992949	-0.264153	0.150589	0.0809163	0.986864	-0.0705495	0.147471	0.632882	0.986864
Bacteroidetes..Bacteroidia..Bacteroidales..Prevotellaceae..Prevotella.2	-0.0584231	0.102557	0.569534	0.976387	-0.110465	0.0810249	0.174285	0.956754	-0.0356924	0.0808249	0.659247	0.986864	-0.0107299	0.0791514	0.892302	0.989173
Bacteroidetes..Bacteroidia..Bacteroidales..Prevotellaceae..Prevotella.6	0.000844878	0.025668	0.973774	0.994398	-0.00721687	0.0202789	0.7223	0.982152	-0.0124886	0.0201334	0.535763	0.986864	-0.00279405	0.0197166	0.887449	0.989173
Bacteroidetes..Bacteroidia..Bacteroidales..Prevotellaceae..Prevotella.7	-0.0147796	0.278396	0.957714	0.994288	-0.054763	0.219946	0.803625	0.989446	0.205289	0.217976	0.347418	0.986864	0.037568	0.213463	0.860475	0.989173
Bacteroidetes..Bacteroidia..Bacteroidales..Prevotellaceae..Prevotella.9	0.0155341	0.358654	0.965495	0.994288	0.149856	0.283354	0.597476	0.976387	0.274033	0.281079	0.330755	0.986864	0.135543	0.275259	0.622955	0.986864
Bacteroidetes..Bacteroidia..Bacteroidales..Prevotellaceae..uncultured	-0.0259346	0.0779454	0.739684	0.984276	0.0265376	0.0615807	0.666968	0.976387	-0.0357878	0.061153	0.559052	0.986864	-0.0525917	0.0598868	0.380882	0.986864
Bacteroidetes..Bacteroidia..Bacteroidales..Rikenellaceae..Alistipes	-0.199129	0.17887	0.266911	0.972438	-0.240912	0.141316	0.0897655	0.947222	0.065592	0.141323	0.643053	0.986864	0.0397578	0.138397	0.774196	0.988903
Bacteroidetes..Bacteroidia..Bacteroidales..Rikenellaceae..Rikenellaceae.RC9.gut.group	-0.678151	0.29595	0.022964	0.947222	0.0104403	0.233815	0.964428	0.994288	-0.0891988	0.236536	0.70649	0.986864	-0.0729499	0.231639	0.753138	0.986864
Bacteroidetes..Bacteroidia..Bacteroidales..Tannerellaceae..Parabacteroides	0.0302379	0.18164	0.867951	0.992494	0.0345312	0.143504	0.810086	0.989446	0.0236645	0.142505	0.868274	0.989173	-0.0376455	0.139554	0.787623	0.988903
Bacteroidetes..Bacteroidia..Flavobacteriales..Flavobacteriaceae..uncultured	-0.134317	0.0686747	0.0518554	0.947222	-0.105856	0.0542563	0.0524292	0.947222	0.0666969	0.0543308	0.221016	0.986864	0.0194895	0.0532059	0.714521	0.986864
Bacteroidetes..Bacteroidia..Sphingobacteriales..Lentimicrobiaceae..Bacteroidia.bacterium.feline.oral.taxon.312	-0.0180029	0.0294299	0.541405	0.976387	0.0071346	0.023251	0.759271	0.984276	0.00763174	0.0229107	0.739396	0.986864	0.0428489	0.0224363	0.0575685	0.986864
Elusimicrobia..Elusimicrobia..Elusimicrobiales..Elusimicrobiaceae..Elusimicrobium	0.00100888	0.0726315	0.988931	0.995628	0.11768	0.0573824	0.0415712	0.947222	0.0544416	0.0575124	0.344965	0.986864	0.0849301	0.0563216	0.133123	0.986864
Epsilonbacteraeota..Campylobacteria..Campylobacterales..Campylobacteraceae..Campylobacter	-0.0924105	0.0763504	0.227553	0.956754	0.0347228	0.0603205	0.565497	0.976387	-0.125251	0.0594898	0.0364836	0.986864	0.00850589	0.0582581	0.884063	0.989173
Euryarchaeota..Methanobacteria..Methanobacteriales..Methanobacteriaceae..Methanosphaera	-0.0415504	0.0965666	0.667451	0.976387	-0.0133266	0.0762923	0.861507	0.992494	-0.106923	0.0750505	0.155785	0.986864	-0.147574	0.0734966	0.0459795	0.986864
Firmicutes..Bacilli..Bacillales..Family.XI..Gemella	0.073862	0.124745	0.554441	0.976387	0.199234	0.0985548	0.0445348	0.947222	-0.0497463	0.0986227	0.61452	0.986864	-0.115685	0.0965808	0.232389	0.986864
Firmicutes..Bacilli..Bacillales..Staphylococcaceae..Staphylococcus	-0.0888712	0.0726559	0.22268	0.956754	-0.0392998	0.0574017	0.494348	0.975866	-0.0623451	0.0570639	0.275886	0.986864	-0.0286863	0.0558824	0.608276	0.986864
Firmicutes..Bacilli..Lactobacillales..Aerococcaceae..Abiotrophia	0.0545424	0.0304703	0.0749411	0.947222	0.00922251	0.024073	0.702042	0.98066	-0.0292677	0.0238595	0.221369	0.986864	-0.0504365	0.0233655	0.0320557	0.986864
Firmicutes..Bacilli..Lactobacillales..Carnobacteriaceae..Granulicatella	0.058529	0.047328	0.21764	0.956754	0.0280288	0.0373914	0.454361	0.975866	-0.0436307	0.0369119	0.238579	0.986864	-0.0732637	0.0361476	0.0439916	0.986864
Firmicutes..Bacilli..Lactobacillales..Enterococcaceae..Enterococcus	-0.0459441	0.157067	0.770194	0.984276	-0.107044	0.124091	0.389362	0.975866	-0.175798	0.122865	0.15402	0.986864	-0.0607174	0.120321	0.614367	0.986864
Firmicutes..Bacilli..Lactobacillales..Lactobacillaceae..Lactobacillus	0.235828	0.283878	0.407099	0.975866	0.223752	0.224278	0.319633	0.97411	0.279533	0.222211	0.209849	0.986864	0.00312069	0.21761	0.988572	0.999185
Firmicutes..Bacilli..Lactobacillales..Leuconostocaceae..Leuconostoc	0.069919	0.0541955	0.198475	0.956754	0.0444394	0.0428171	0.300556	0.972846	-0.0103646	0.042685	0.808393	0.988903	0.0144383	0.0418012	0.730149	0.986864
Firmicutes..Bacilli..Lactobacillales..Leuconostocaceae..Weissella	0.112474	0.115008	0.329254	0.97411	-0.0648325	0.0908617	0.476338	0.975866	0.0760203	0.090079	0.399702	0.986864	-0.0962875	0.0882139	0.276337	0.986864
Firmicutes..Bacilli..Lactobacillales..Streptococcaceae..Lactococcus	0.134195	0.154831	0.387121	0.975866	0.0957579	0.122324	0.434645	0.975866	0.205278	0.120691	0.0905018	0.986864	0.196201	0.118192	0.0984551	0.986864
Firmicutes..Bacilli..Lactobacillales..Streptococcaceae..Streptococcus	0.265482	0.166547	0.112484	0.947222	-0.00147782	0.13158	0.99105	0.996465	0.171892	0.131325	0.192048	0.986864	0.108056	0.128606	0.401779	0.986864
Firmicutes..Clostridia..Clostridiales..Christensenellaceae..Catabacter	-0.0886122	0.162386	0.58588	0.976387	-0.0733189	0.128293	0.568296	0.976387	-0.168344	0.127018	0.186542	0.986864	-0.10276	0.124388	0.409701	0.986864
Firmicutes..Clostridia..Clostridiales..Christensenellaceae..Christensenellaceae.R.7.group	-0.162802	0.135125	0.229676	0.956754	-0.1776	0.106756	0.0977333	0.947222	-0.0888896	0.106471	0.404771	0.986864	-0.112937	0.104266	0.280023	0.986864
Firmicutes..Clostridia..Clostridiales..Christensenellaceae..uncultured	-0.498182	0.196682	0.0120675	0.738722	-0.268091	0.155389	0.0859964	0.947222	-0.145018	0.156078	0.353921	0.986864	-0.213042	0.152847	0.164894	0.986864
Firmicutes..Clostridia..Clostridiales..Clostridiaceae.1..Clostridium.sensu.stricto.1	-0.132036	0.2291	0.565034	0.976387	-0.00649523	0.181	0.971409	0.994288	0.0884207	0.178791	0.621453	0.986864	-0.188572	0.175089	0.282756	0.986864
Firmicutes..Clostridia..Clostridiales..Clostridiaceae.1..Sarcina	0.0568554	0.197854	0.774129	0.984276	0.087747	0.156314	0.575177	0.976387	0.218469	0.154538	0.158984	0.986864	0.181673	0.151338	0.231366	0.986864
Firmicutes..Clostridia..Clostridiales..Clostridiales.vadinBB60.group..Clostridiales.bacterium.enrichment.culture.clone.06.1235251.67	-0.0606643	0.0824285	0.462603	0.975866	-0.0885705	0.0651225	0.17532	0.956754	0.0146327	0.0648072	0.821594	0.989173	-0.0479543	0.0634654	0.450767	0.986864
Firmicutes..Clostridia..Clostridiales..Clostridiales.vadinBB60.group..gut.metagenome	-0.0797033	0.152439	0.601647	0.976387	-0.152021	0.120435	0.208298	0.956754	-0.0248869	0.119775	0.835609	0.989173	-0.118303	0.117295	0.314373	0.986864
Firmicutes..Clostridia..Clostridiales..Clostridiales.vadinBB60.group..metagenome	-0.0788556	0.161668	0.626245	0.976387	0.201035	0.127726	0.117055	0.947222	-0.218417	0.127154	0.0873715	0.986864	0.00411539	0.124522	0.973668	0.999185
Firmicutes..Clostridia..Clostridiales..Clostridiales.vadinBB60.group..uncultured.bacterium	-0.0186233	0.0466852	0.690377	0.979156	0.00940528	0.0368836	0.798982	0.989243	0.0090918	0.0366387	0.804271	0.988903	0.0247343	0.0358801	0.491384	0.986864
Firmicutes..Clostridia..Clostridiales..Clostridiales.vadinBB60.group..uncultured.organism	0.0572572	0.0827808	0.489933	0.975866	0.0228278	0.0654008	0.727418	0.982929	-0.0844212	0.0645396	0.192334	0.986864	0.0209817	0.0632033	0.740254	0.986864
Firmicutes..Clostridia..Clostridiales..Clostridiales.vadinBB60.group..uncultured.Thermoanaerobacterales.bacterium	-0.126559	0.123526	0.306794	0.972846	-0.0783513	0.0975918	0.423002	0.975866	0.0456089	0.09647	0.63688	0.986864	-0.11296	0.0944726	0.233212	0.986864
Firmicutes..Clostridia..Clostridiales..Eubacteriaceae..Anaerofustis	0.109402	0.0966011	0.258757	0.972438	0.0580535	0.0763196	0.447741	0.975866	0.0385359	0.0759927	0.612635	0.986864	0.000178861	0.0744193	0.998085	0.999632
Firmicutes..Clostridia..Clostridiales..Eubacteriaceae..Eubacterium	-0.031308	0.105752	0.767494	0.984276	0.00569744	0.0835491	0.945699	0.994288	-0.187427	0.0813009	0.0221573	0.966524	-0.222407	0.0796176	0.00571412	0.659958
Firmicutes..Clostridia..Clostridiales..Family.XI..Anaerococcus	-0.066647	0.10527	0.527376	0.976387	0.00853033	0.0831682	0.918408	0.993177	0.0173624	0.0826557	0.833834	0.989173	-0.0376584	0.0809443	0.64226	0.986864
Firmicutes..Clostridia..Clostridiales..Family.XI..Ezakiella	-0.0220623	0.149501	0.882826	0.992949	0.13223	0.118113	0.264239	0.972438	-0.106276	0.117691	0.367593	0.986864	-0.0710992	0.115255	0.538	0.986864
Firmicutes..Clostridia..Clostridiales..Family.XI..Finegoldia	-0.0555016	0.0777025	0.475872	0.975866	-0.0500123	0.0613887	0.416209	0.975866	-0.00866048	0.0609909	0.887224	0.989173	0.0375544	0.0597281	0.530215	0.986864
Firmicutes..Clostridia..Clostridiales..Family.XI..Murdochiella	0.018793	0.0894709	0.833842	0.990277	0.0927444	0.0706863	0.190983	0.956754	-0.0359594	0.0703985	0.610047	0.986864	0.0331372	0.0689409	0.631275	0.986864
Firmicutes..Clostridia..Clostridiales..Family.XI..Parvimonas	0.0561018	0.111373	0.614997	0.976387	0.052001	0.0879899	0.555186	0.976387	-0.0033637	0.087489	0.969369	0.999185	-0.0120725	0.0856776	0.888084	0.989173
Firmicutes..Clostridia..Clostridiales..Family.XI..Peptoniphilus	-0.11653	0.112621	0.302036	0.972846	-0.022453	0.0889764	0.801028	0.989244	-0.0692416	0.0884876	0.434832	0.986864	-0.0641714	0.0866555	0.459831	0.986864
Firmicutes..Clostridia..Clostridiales..Family.XI..W5053	-0.0645827	0.0476817	0.177097	0.956754	-0.0267701	0.0376709	0.478128	0.975866	-0.02639	0.0375415	0.482889	0.986864	-0.0200893	0.0367642	0.585365	0.986864
Firmicutes..Clostridia..Clostridiales..Family.XIII...Eubacterium..brachy.group	-0.00571552	0.16046	0.971621	0.994288	-0.0387879	0.126771	0.759942	0.984276	0.0281988	0.125936	0.82305	0.989173	0.0400915	0.123329	0.745457	0.986864
Firmicutes..Clostridia..Clostridiales..Family.XIII...Eubacterium..nodatum.group	0.0392031	0.041989	0.351594	0.975866	0.0315297	0.0331734	0.343012	0.97411	0.00526365	0.0330449	0.873601	0.989173	0.00377632	0.0323607	0.907218	0.993656
Firmicutes..Clostridia..Clostridiales..Family.XIII..Family.XIII.AD3011.group	-0.0285353	0.0934852	0.760497	0.984276	-0.0698953	0.0738579	0.345096	0.97411	-0.110958	0.0730288	0.130223	0.986864	-0.103406	0.0715168	0.149749	0.986864
Firmicutes..Clostridia..Clostridiales..Family.XIII..Family.XIII.UCG.001	-0.125278	0.157105	0.42614	0.975866	-0.0907337	0.12412	0.465613	0.975866	0.163801	0.122272	0.181859	0.986864	0.242689	0.11974	0.0439912	0.986864
Firmicutes..Clostridia..Clostridiales..Family.XIII..Mogibacterium	-0.0309563	0.149354	0.836008	0.990277	-0.0102914	0.117997	0.930584	0.993177	-0.174825	0.116336	0.134456	0.986864	-0.00133696	0.113927	0.990648	0.999185
Firmicutes..Clostridia..Clostridiales..Family.XIII..S5.A14a	0.0032846	0.0798239	0.967218	0.994288	0.115527	0.0630648	0.0684354	0.947222	-0.0333173	0.0632365	0.598861	0.986864	0.0221241	0.0619272	0.721269	0.986864
Firmicutes..Clostridia..Clostridiales..Lachnospiraceae...Eubacterium..eligens.group	-0.167593	0.172016	0.331075	0.97411	-0.279249	0.135901	0.0411796	0.947222	0.015201	0.135444	0.910752	0.994184	0.198895	0.13264	0.135294	0.986864
Firmicutes..Clostridia..Clostridiales..Lachnospiraceae...Eubacterium..fissicatena.group	0.162637	0.113053	0.151807	0.956754	-0.0253053	0.0893176	0.777221	0.984276	0.0673837	0.0888115	0.448896	0.986864	-0.0869168	0.0869727	0.318812	0.986864
Firmicutes..Clostridia..Clostridiales..Lachnospiraceae...Eubacterium..hallii.group	0.143572	0.0901307	0.112731	0.947222	0.0638407	0.0712076	0.371025	0.975866	0.0659624	0.0710263	0.354146	0.986864	0.0298834	0.0695557	0.667918	0.986864
Firmicutes..Clostridia..Clostridiales..Lachnospiraceae...Eubacterium..ruminantium.group	-0.569612	0.212917	0.00807596	0.630329	-0.346904	0.168215	0.0404559	0.947222	-0.0877662	0.170064	0.606363	0.986864	0.00315271	0.166543	0.984915	0.999185
Firmicutes..Clostridia..Clostridiales..Lachnospiraceae...Eubacterium..ventriosum.group	-0.0519461	0.220985	0.814395	0.989782	-0.229334	0.174589	0.190476	0.956754	0.11863	0.174076	0.496341	0.986864	0.106915	0.170471	0.53125	0.986864
Firmicutes..Clostridia..Clostridiales..Lachnospiraceae...Ruminococcus..gauvreauii.group	0.231129	0.127677	0.0717347	0.947222	0.12397	0.100871	0.220496	0.956754	0.0679666	0.100673	0.500368	0.986864	0.118201	0.098589	0.231953	0.986864
Firmicutes..Clostridia..Clostridiales..Lachnospiraceae..Acetitomaculum	-0.0171019	0.0583245	0.769654	0.984276	0.026916	0.0460792	0.559785	0.976387	0.0453318	0.0457269	0.322691	0.986864	0.00204732	0.0447802	0.963579	0.999185
Firmicutes..Clostridia..Clostridiales..Lachnospiraceae..Agathobacter	0.126087	0.157801	0.42521	0.975866	0.0643137	0.124671	0.606508	0.976387	0.0530863	0.123978	0.668967	0.986864	0.0464498	0.121411	0.70243	0.986864
Firmicutes..Clostridia..Clostridiales..Lachnospiraceae..Anaerostipes	0.181708	0.109003	0.0970577	0.947222	0.0130473	0.0861179	0.879728	0.992949	0.145279	0.0855273	0.0909211	0.986864	0.011116	0.0837565	0.894548	0.989295
Firmicutes..Clostridia..Clostridiales..Lachnospiraceae..Blautia	0.125786	0.0810598	0.122276	0.947222	-0.00537962	0.0640412	0.933137	0.993177	0.118347	0.0636276	0.0643335	0.986864	0.0416843	0.0623102	0.504268	0.986864
Firmicutes..Clostridia..Clostridiales..Lachnospiraceae..Butyrivibrio	-0.404235	0.16773	0.0168428	0.862018	0.00360612	0.132515	0.978317	0.994398	0.0662686	0.133937	0.621294	0.986864	-0.0759418	0.131164	0.563242	0.986864
Firmicutes..Clostridia..Clostridiales..Lachnospiraceae..Coprococcus.1	0.00511039	0.109835	0.962935	0.994288	-0.0302091	0.0867749	0.728102	0.983059	0.0844504	0.0857617	0.325938	0.986864	0.12585	0.083986	0.135566	0.986864
Firmicutes..Clostridia..Clostridiales..Lachnospiraceae..Coprococcus.2	-0.2205	0.247356	0.373754	0.975866	0.0930923	0.195423	0.634329	0.976387	0.265131	0.194257	0.173812	0.986864	0.124026	0.190235	0.515165	0.986864
Firmicutes..Clostridia..Clostridiales..Lachnospiraceae..Dorea	0.0926415	0.0915672	0.31287	0.972846	0.040394	0.0723426	0.577207	0.976387	0.107569	0.0714277	0.133627	0.986864	0.12262	0.0699489	0.0811129	0.986864
Firmicutes..Clostridia..Clostridiales..Lachnospiraceae..Eisenbergiella	-0.0830024	0.140395	0.555039	0.976387	-0.250744	0.110919	0.024844	0.947222	0.049668	0.111671	0.656959	0.986864	0.0180885	0.109359	0.86879	0.989173
Firmicutes..Clostridia..Clostridiales..Lachnospiraceae..Epulopiscium	-0.05549	0.0283934	0.0520357	0.947222	-0.0448151	0.0224322	0.0470724	0.947222	0.0101621	0.0224851	0.65179	0.986864	-0.0144953	0.0220195	0.511096	0.986864
Firmicutes..Clostridia..Clostridiales..Lachnospiraceae..Fusicatenibacter	0.225791	0.124898	0.0721164	0.947222	0.0067362	0.0986753	0.945641	0.994288	0.0988181	0.0988598	0.318705	0.986864	0.0476613	0.0968129	0.623037	0.986864
Firmicutes..Clostridia..Clostridiales..Lachnospiraceae..GCA.900066575	-0.113493	0.108082	0.294935	0.972846	0.112784	0.0853899	0.18805	0.956754	0.00725359	0.0860999	0.932944	0.998032	-0.0202778	0.0843172	0.81019	0.988903
Firmicutes..Clostridia..Clostridiales..Lachnospiraceae..Howardella	-0.306082	0.192003	0.112457	0.947222	0.00949227	0.151691	0.950166	0.994288	-0.230767	0.151096	0.128247	0.986864	-0.0454611	0.147968	0.758979	0.988342
Firmicutes..Clostridia..Clostridiales..Lachnospiraceae..Lachnoclostridium	0.132801	0.121256	0.27472	0.972438	0.025292	0.0957978	0.792036	0.987515	-0.0352076	0.0953865	0.712434	0.986864	0.0233311	0.0934116	0.80302	0.988903
Firmicutes..Clostridia..Clostridiales..Lachnospiraceae..Lachnospira	-0.109534	0.186256	0.557129	0.976387	-0.100176	0.147151	0.496796	0.975866	0.0819637	0.145774	0.574556	0.986864	0.182893	0.142756	0.201599	0.986864
Firmicutes..Clostridia..Clostridiales..Lachnospiraceae..Lachnospiraceae.FCS020.group	0.130102	0.100389	0.196455	0.956754	-0.0598588	0.0793125	0.451291	0.975866	0.0673033	0.0795619	0.398592	0.986864	0.0469275	0.0779146	0.547651	0.986864
Firmicutes..Clostridia..Clostridiales..Lachnospiraceae..Lachnospiraceae.ND3007.group	-0.212146	0.195748	0.27975	0.972438	0.00108828	0.15465	0.994392	0.997724	-0.0405487	0.154222	0.792876	0.988903	0.00845046	0.151029	0.955435	0.999185
Firmicutes..Clostridia..Clostridiales..Lachnospiraceae..Lachnospiraceae.NK4A136.group	-0.067455	0.151238	0.65606	0.976387	-0.186217	0.119486	0.120675	0.947222	0.041681	0.119315	0.727198	0.986864	-0.042457	0.116844	0.716711	0.986864
Firmicutes..Clostridia..Clostridiales..Lachnospiraceae..Lachnospiraceae.NK4B4.group	0.034268	0.0701607	0.625778	0.976387	0.0676036	0.0554304	0.224027	0.956754	0.0298559	0.0552145	0.58929	0.986864	0.032143	0.0540714	0.552869	0.986864
Firmicutes..Clostridia..Clostridiales..Lachnospiraceae..Lachnospiraceae.UCG.003	-0.0140353	0.0296688	0.636674	0.976387	-0.016036	0.0234398	0.494671	0.975866	-0.0109927	0.0232861	0.637381	0.986864	-0.0151843	0.0228039	0.506255	0.986864
Firmicutes..Clostridia..Clostridiales..Lachnospiraceae..Lachnospiraceae.UCG.008	-0.0727481	0.0480243	0.131374	0.947222	0.0350249	0.0379415	0.357035	0.975866	-0.000466486	0.0380655	0.990234	0.999185	0.0506669	0.0372774	0.175595	0.986864
Firmicutes..Clostridia..Clostridiales..Lachnospiraceae..Lachnospiraceae.UCG.010	-0.0130889	0.154414	0.932532	0.993177	0.0117412	0.121994	0.923422	0.993177	0.0310168	0.119881	0.796106	0.988903	0.22496	0.117399	0.0567443	0.986864
Firmicutes..Clostridia..Clostridiales..Lachnospiraceae..Marvinbryantia	-0.130473	0.136383	0.339875	0.97411	0.063955	0.107749	0.55347	0.976387	0.0257896	0.107676	0.810951	0.988903	0.0554948	0.105447	0.599266	0.986864
Firmicutes..Clostridia..Clostridiales..Lachnospiraceae..Moryella	0.00548203	0.120814	0.963852	0.994288	-0.00402367	0.0954492	0.966416	0.994288	0.112763	0.0944453	0.233891	0.986864	0.0932045	0.0924898	0.314785	0.986864
Firmicutes..Clostridia..Clostridiales..Lachnospiraceae..Roseburia	-0.195493	0.204972	0.341341	0.97411	-0.15457	0.161938	0.340965	0.97411	0.157727	0.160844	0.327947	0.986864	0.152291	0.157514	0.334774	0.986864
Firmicutes..Clostridia..Clostridiales..Lachnospiraceae..Sellimonas	-0.00717528	0.0558784	0.897953	0.992949	-0.0267823	0.0441467	0.544751	0.976387	-0.0195648	0.0438278	0.655782	0.986864	-0.0354281	0.0429204	0.410092	0.986864
Firmicutes..Clostridia..Clostridiales..Lachnospiraceae..Tyzzerella	0.136938	0.0676121	0.0441403	0.947222	0.0305473	0.0534169	0.568046	0.976387	0.0224758	0.0536279	0.675582	0.986864	0.0152718	0.0525176	0.771506	0.988903
Firmicutes..Clostridia..Clostridiales..Lachnospiraceae..Tyzzerella.3	0.0347393	0.097319	0.72149	0.982152	0.0748362	0.0768868	0.331548	0.97411	0.0501948	0.076107	0.510303	0.986864	-0.0632939	0.0745312	0.396755	0.986864
Firmicutes..Clostridia..Clostridiales..Lachnospiraceae..Tyzzerella.4	0.127118	0.0722419	0.0799799	0.947222	0.0106767	0.0570746	0.851796	0.992494	0.0840748	0.0564398	0.137872	0.986864	0.133194	0.0552712	0.0168523	0.835123
Firmicutes..Clostridia..Clostridiales..Lachnospiraceae..UC5.1.2E3	0.0158659	0.0355463	0.655823	0.976387	-0.0296591	0.0280833	0.292172	0.972846	0.00656247	0.0280648	0.81535	0.989173	0.0119276	0.0274837	0.664757	0.986864
Firmicutes..Clostridia..Clostridiales..Lachnospiraceae..uncultured	-0.0500276	0.133467	0.708177	0.980792	-0.0610617	0.105445	0.563174	0.976387	0.144948	0.10416	0.16557	0.986864	0.00323169	0.102004	0.974757	0.999185
Firmicutes..Clostridia..Clostridiales..Peptococcaceae..Dehalobacterium	0.0149181	0.0385507	0.69918	0.980423	-0.0120903	0.0304569	0.69181	0.979515	0.0448624	0.0301079	0.137762	0.986864	0.0404958	0.0294846	0.171125	0.986864
Firmicutes..Clostridia..Clostridiales..Peptococcaceae..Peptococcus	0.0335286	0.207331	0.871691	0.992494	0.15484	0.163802	0.345634	0.97411	-0.124016	0.162898	0.447356	0.986864	-0.0342122	0.159525	0.830401	0.989173
Firmicutes..Clostridia..Clostridiales..Peptococcaceae..uncultured	-0.328182	0.16199	0.0440802	0.947222	-0.058628	0.12798	0.647369	0.976387	0.00686179	0.128594	0.957498	0.999185	0.0220621	0.125932	0.861104	0.989173
Firmicutes..Clostridia..Clostridiales..Peptostreptococcaceae..Paeniclostridium	-0.0423069	0.0732782	0.564345	0.976387	0.117035	0.0578933	0.0445338	0.947222	-0.0474005	0.0579633	0.414449	0.986864	-0.123431	0.0567632	0.0308249	0.986864
Firmicutes..Clostridia..Clostridiales..Peptostreptococcaceae..Peptostreptococcus	0.0212041	0.0666125	0.750569	0.984276	0.0118015	0.0526271	0.822789	0.990277	-0.0417552	0.0522016	0.424714	0.986864	-0.010317	0.0511208	0.840263	0.989173
Firmicutes..Clostridia..Clostridiales..Peptostreptococcaceae..Romboutsia	-0.210393	0.148998	0.159465	0.956754	-0.0941361	0.117715	0.424824	0.975866	-0.0730695	0.117394	0.534357	0.986864	-0.0250993	0.114963	0.827395	0.989173
Firmicutes..Clostridia..Clostridiales..Peptostreptococcaceae..Terrisporobacter	0.0604402	0.0501754	0.229768	0.956754	0.0430518	0.039641	0.278748	0.972438	-0.0467257	0.0391134	0.233629	0.986864	-0.0812006	0.0383035	0.0352271	0.986864
Firmicutes..Clostridia..Clostridiales..Ruminococcaceae...Eubacterium..coprostanoligenes.group	-0.390854	0.193174	0.04435	0.947222	-0.206995	0.152617	0.176508	0.956754	-0.254483	0.15207	0.0957763	0.986864	-0.177333	0.148921	0.235129	0.986864
Firmicutes..Clostridia..Clostridiales..Ruminococcaceae..Acetanaerobacterium	0.0311508	0.0498013	0.532344	0.976387	-0.0446657	0.0393454	0.257622	0.972438	-0.0045636	0.0392968	0.907663	0.993656	0.0347095	0.0384832	0.368159	0.986864
Firmicutes..Clostridia..Clostridiales..Ruminococcaceae..Acetivibrio	-0.0546592	0.106257	0.607529	0.976387	-0.0419144	0.0839485	0.618118	0.976387	-0.0632409	0.083075	0.447391	0.986864	0.0458858	0.0813549	0.573363	0.986864
Firmicutes..Clostridia..Clostridiales..Ruminococcaceae..Anaerofilum	-0.146947	0.0989638	0.139134	0.947222	-0.113313	0.0781863	0.148805	0.956754	0.00644793	0.0780746	0.934261	0.998032	-0.0484943	0.0764581	0.526625	0.986864
Firmicutes..Clostridia..Clostridiales..Ruminococcaceae..Anaerotruncus	0.0387057	0.14841	0.794509	0.98823	0.0428647	0.117251	0.715059	0.980792	0.0868718	0.115697	0.45361	0.986864	0.191396	0.113302	0.0927046	0.986864
Firmicutes..Clostridia..Clostridiales..Ruminococcaceae..Angelakisella	-0.128742	0.0480218	0.0079458	0.630329	-0.0880165	0.0379396	0.0213394	0.947222	-0.0393052	0.0383198	0.306247	0.986864	-0.00427269	0.0375264	0.909463	0.993656
Firmicutes..Clostridia..Clostridiales..Ruminococcaceae..Butyricicoccus	0.281592	0.162452	0.0845454	0.947222	0.0520921	0.128345	0.685261	0.978148	0.237408	0.127469	0.0639805	0.986864	0.0989687	0.12483	0.428802	0.986864
Firmicutes..Clostridia..Clostridiales..Ruminococcaceae..CAG.352	-0.0926077	0.118136	0.43401	0.975866	-0.00957422	0.0933335	0.918397	0.993177	0.022083	0.0927426	0.812036	0.988903	-0.0479409	0.0908224	0.598178	0.986864
Firmicutes..Clostridia..Clostridiales..Ruminococcaceae..Candidatus.Soleaferrea	-0.129109	0.138364	0.351872	0.975866	-0.142608	0.109315	0.193518	0.956754	0.00800538	0.108428	0.941217	0.999185	0.142884	0.106183	0.179919	0.986864
Firmicutes..Clostridia..Clostridiales..Ruminococcaceae..Caproiciproducens	-0.0352325	0.0533909	0.510068	0.976387	-0.012551	0.0421814	0.766353	0.984276	0.016824	0.0418879	0.688368	0.986864	-0.0138209	0.0410206	0.736521	0.986864
Firmicutes..Clostridia..Clostridiales..Ruminococcaceae..DTU089	0.358352	0.13034	0.00650998	0.615884	0.00503751	0.102975	0.961031	0.994288	0.159677	0.104337	0.127474	0.986864	0.0768684	0.102177	0.452736	0.986864
Firmicutes..Clostridia..Clostridiales..Ruminococcaceae..Faecalibacterium	0.077664	0.101641	0.445695	0.975866	0.0433893	0.0803014	0.589562	0.976387	0.0603938	0.07963	0.449073	0.986864	-0.0255722	0.0779813	0.743304	0.986864
Firmicutes..Clostridia..Clostridiales..Ruminococcaceae..Fastidiosipila	-0.0294155	0.0243265	0.227994	0.956754	0.000923625	0.0192191	0.961718	0.994288	-0.01234	0.0191639	0.520354	0.986864	-0.0142624	0.0187671	0.448156	0.986864
Firmicutes..Clostridia..Clostridiales..Ruminococcaceae..Flavonifractor	0.0825921	0.152168	0.587884	0.976387	0.0434706	0.12022	0.718033	0.98105	0.0378199	0.11892	0.75079	0.986864	0.156713	0.116457	0.179911	0.986864
Firmicutes..Clostridia..Clostridiales..Ruminococcaceae..Fournierella	-0.219285	0.0983356	0.0268448	0.947222	-0.128551	0.0776899	0.0995367	0.947222	-0.108443	0.0777937	0.164846	0.986864	-0.0597759	0.076183	0.433582	0.986864
Firmicutes..Clostridia..Clostridiales..Ruminococcaceae..GCA.900066225	-0.217938	0.166985	0.193323	0.956754	-0.181528	0.131926	0.170343	0.956754	-0.00938195	0.131779	0.943313	0.999185	-0.0335867	0.12905	0.794926	0.988903
Firmicutes..Clostridia..Clostridiales..Ruminococcaceae..Harryflintia	-0.074082	0.0603573	0.221097	0.956754	-0.0880146	0.0476852	0.0663856	0.947222	0.0240019	0.0477425	0.615694	0.986864	0.0166631	0.046754	0.721911	0.986864
Firmicutes..Clostridia..Clostridiales..Ruminococcaceae..Hydrogenoanaerobacterium	-0.123143	0.0747329	0.100945	0.947222	-0.104179	0.0590426	0.0791573	0.947222	-0.0964037	0.0587327	0.102263	0.986864	-0.0852445	0.0575167	0.139869	0.986864
Firmicutes..Clostridia..Clostridiales..Ruminococcaceae..Intestinimonas	0.116784	0.126067	0.355359	0.975866	-0.148309	0.0995993	0.138024	0.947222	0.0141906	0.100334	0.887667	0.989173	-0.0663161	0.0982563	0.500488	0.986864
Firmicutes..Clostridia..Clostridiales..Ruminococcaceae..Negativibacillus	-0.000559999	0.0962598	0.995364	0.997724	0.00492484	0.07605	0.94843	0.994288	0.0323915	0.0755104	0.668402	0.986864	0.00745147	0.073947	0.919834	0.997819
Firmicutes..Clostridia..Clostridiales..Ruminococcaceae..Oscillibacter	-0.115872	0.1685	0.492447	0.975866	-0.204468	0.133123	0.126111	0.947222	-0.0192801	0.132778	0.884693	0.989173	-0.103671	0.130029	0.426214	0.986864
Firmicutes..Clostridia..Clostridiales..Ruminococcaceae..Phocea	-0.042398	0.0623936	0.49758	0.975866	-0.0587708	0.049294	0.234555	0.956754	0.0598054	0.0489468	0.223182	0.986864	0.0178031	0.0479333	0.710717	0.986864
Firmicutes..Clostridia..Clostridiales..Ruminococcaceae..Ruminiclostridium	0.0445769	0.0463071	0.336875	0.97411	-0.019099	0.0365849	0.602207	0.976387	-0.063034	0.0360867	0.0821953	0.986864	-0.0791747	0.0353396	0.0261486	0.986864
Firmicutes..Clostridia..Clostridiales..Ruminococcaceae..Ruminiclostridium.1	-0.0143123	0.0156476	0.361453	0.975866	-0.000842751	0.0123624	0.945717	0.994288	-0.0092234	0.0122372	0.451891	0.986864	0.00948583	0.0119838	0.429545	0.986864
Firmicutes..Clostridia..Clostridiales..Ruminococcaceae..Ruminiclostridium.5	-0.0800394	0.134294	0.551837	0.976387	-0.118212	0.106099	0.266524	0.972438	0.00260414	0.105214	0.980278	0.999185	0.123181	0.103036	0.233281	0.986864
Firmicutes..Clostridia..Clostridiales..Ruminococcaceae..Ruminiclostridium.6	0.120678	0.243363	0.620517	0.976387	0.127289	0.192268	0.508697	0.976387	0.148202	0.190053	0.436422	0.986864	-0.138558	0.186118	0.457457	0.986864
Firmicutes..Clostridia..Clostridiales..Ruminococcaceae..Ruminiclostridium.9	-0.321485	0.164626	0.052216	0.947222	-0.161592	0.130063	0.215517	0.956754	-0.210136	0.129428	0.106018	0.986864	-0.185821	0.126748	0.144178	0.986864
Firmicutes..Clostridia..Clostridiales..Ruminococcaceae..Ruminococcaceae.NK4A214.group	-0.392787	0.194397	0.0446414	0.947222	-0.180853	0.153583	0.240353	0.963706	-0.0112986	0.153814	0.941515	0.999185	-0.115772	0.150629	0.443031	0.986864
Firmicutes..Clostridia..Clostridiales..Ruminococcaceae..Ruminococcaceae.UCG.002	0.022244	0.150947	0.882992	0.992949	0.0436896	0.119256	0.714483	0.980792	-0.00246478	0.118024	0.983359	0.999185	0.125016	0.11558	0.280697	0.986864
Firmicutes..Clostridia..Clostridiales..Ruminococcaceae..Ruminococcaceae.UCG.003	-0.127415	0.16401	0.438137	0.975866	-0.105724	0.129576	0.4155	0.975866	0.0514599	0.128777	0.689868	0.986864	0.100815	0.126111	0.424985	0.986864
Firmicutes..Clostridia..Clostridiales..Ruminococcaceae..Ruminococcaceae.UCG.005	-0.299834	0.160523	0.0632229	0.947222	-0.134134	0.126821	0.291465	0.972846	-0.114808	0.126724	0.366029	0.986864	-0.113673	0.124101	0.360768	0.986864
Firmicutes..Clostridia..Clostridiales..Ruminococcaceae..Ruminococcaceae.UCG.007	0.0271761	0.0783403	0.729027	0.983059	0.00709552	0.0618926	0.908842	0.993177	0.0174023	0.0611575	0.77628	0.988903	0.0845731	0.0598913	0.159449	0.986864
Firmicutes..Clostridia..Clostridiales..Ruminococcaceae..Ruminococcaceae.UCG.009	0.113795	0.0979791	0.246836	0.966867	-0.029307	0.0774083	0.705378	0.980792	0.192028	0.0762261	0.0125336	0.711455	0.122713	0.0746479	0.101747	0.986864
Firmicutes..Clostridia..Clostridiales..Ruminococcaceae..Ruminococcaceae.UCG.010	-0.53276	0.224496	0.0185711	0.935144	-0.132944	0.177362	0.454387	0.975866	-0.173829	0.178317	0.330805	0.986864	-0.151444	0.174625	0.386829	0.986864
Firmicutes..Clostridia..Clostridiales..Ruminococcaceae..Ruminococcaceae.UCG.013	0.035409	0.150953	0.814779	0.989782	-0.175015	0.11926	0.143787	0.955115	0.0378786	0.119514	0.751616	0.986864	0.00520618	0.11704	0.964564	0.999185
Firmicutes..Clostridia..Clostridiales..Ruminococcaceae..Ruminococcaceae.UCG.014	-0.619675	0.34597	0.0747638	0.947222	-0.151081	0.273333	0.581052	0.976387	0.135062	0.272124	0.620202	0.986864	0.414333	0.266489	0.121556	0.986864
Firmicutes..Clostridia..Clostridiales..Ruminococcaceae..Ruminococcus.1	-0.195172	0.205867	0.344232	0.97411	-0.28883	0.162645	0.0772582	0.947222	0.00208254	0.161671	0.989735	0.999185	-0.226823	0.158324	0.153495	0.986864
Firmicutes..Clostridia..Clostridiales..Ruminococcaceae..Ruminococcus.2	-0.385373	0.310992	0.216713	0.956754	-0.144625	0.245699	0.556767	0.976387	0.0755523	0.244924	0.758039	0.988342	0.0795261	0.239853	0.740562	0.986864
Firmicutes..Clostridia..Clostridiales..Ruminococcaceae..Subdoligranulum	-0.00664607	0.117182	0.954828	0.994288	-0.0638889	0.0925798	0.490923	0.975866	0.000463599	0.0920487	0.995986	0.999185	-0.0393416	0.0901429	0.662984	0.986864
Firmicutes..Clostridia..Clostridiales..Ruminococcaceae..UBA1819	-0.194782	0.156496	0.214698	0.956754	-0.0458094	0.12364	0.711391	0.980792	-0.0731321	0.123226	0.55352	0.986864	-0.0325579	0.120674	0.787588	0.988903
Firmicutes..Clostridia..Clostridiales..Ruminococcaceae..uncultured	-0.445914	0.209588	0.0345792	0.947222	-0.220995	0.165585	0.183492	0.956754	-0.15711	0.165228	0.342801	0.986864	0.102174	0.161807	0.528451	0.986864
Firmicutes..Erysipelotrichia..Erysipelotrichales..Erysipelotrichaceae...Clostridium..innocuum.group	-0.0507006	0.152397	0.739714	0.984276	0.0102854	0.120401	0.932007	0.993177	0.105748	0.119424	0.376943	0.986864	0.0328514	0.116951	0.779074	0.988903
Firmicutes..Erysipelotrichia..Erysipelotrichales..Erysipelotrichaceae..Asteroleplasma	-0.042618	0.0906434	0.638737	0.976387	-0.0545436	0.0716127	0.447154	0.975866	-0.0375125	0.0711174	0.598441	0.986864	0.0191446	0.0696449	0.783682	0.988903
Firmicutes..Erysipelotrichia..Erysipelotrichales..Erysipelotrichaceae..Catenibacterium	-0.520202	0.366719	0.15757	0.956754	-0.000388028	0.289726	0.998933	0.998933	-0.204666	0.288111	0.47829	0.986864	-0.440118	0.282146	0.120342	0.986864
Firmicutes..Erysipelotrichia..Erysipelotrichales..Erysipelotrichaceae..Catenisphaera	0.0308931	0.188867	0.870232	0.992494	0.159533	0.149214	0.28627	0.972438	-0.232114	0.146915	0.115681	0.986864	0.0739914	0.143873	0.607613	0.986864
Firmicutes..Erysipelotrichia..Erysipelotrichales..Erysipelotrichaceae..Coprobacillus	-0.134744	0.130556	0.303265	0.972846	0.0612613	0.103146	0.553221	0.976387	0.0379778	0.102825	0.712257	0.986864	-0.0816559	0.100696	0.418365	0.986864
Firmicutes..Erysipelotrichia..Erysipelotrichales..Erysipelotrichaceae..Dielma	-0.226374	0.113132	0.0467274	0.947222	-0.154088	0.0893797	0.0862359	0.947222	-0.0893657	0.0891945	0.317575	0.986864	-0.142332	0.0873478	0.10476	0.986864
Firmicutes..Erysipelotrichia..Erysipelotrichales..Erysipelotrichaceae..Erysipelatoclostridium	0.0736541	0.212925	0.729765	0.983308	-0.267298	0.168221	0.113625	0.947222	0.340165	0.167222	0.0432302	0.986864	0.109535	0.163759	0.504334	0.986864
Firmicutes..Erysipelotrichia..Erysipelotrichales..Erysipelotrichaceae..Erysipelotrichaceae.UCG.003	0.0208178	0.225821	0.92664	0.993177	-0.148074	0.17841	0.407534	0.975866	0.318701	0.175474	0.0708099	0.986864	0.368552	0.171841	0.0331623	0.986864
Firmicutes..Erysipelotrichia..Erysipelotrichales..Erysipelotrichaceae..Faecalicoccus	0.057538	0.0575059	0.318232	0.97411	-0.0237746	0.0454325	0.601339	0.976387	-0.0592494	0.0452201	0.191593	0.986864	-0.01698	0.0442838	0.701798	0.986864
Firmicutes..Erysipelotrichia..Erysipelotrichales..Erysipelotrichaceae..Faecalitalea	0.100193	0.101895	0.326629	0.97411	-0.0256766	0.0805016	0.750086	0.984276	-0.01928	0.0803445	0.810598	0.988903	-0.0265604	0.078681	0.736036	0.986864
Firmicutes..Erysipelotrichia..Erysipelotrichales..Erysipelotrichaceae..Firmicutes.bacterium.CAG.345	-0.0279322	0.0532902	0.600744	0.976387	-0.0406636	0.0421018	0.335273	0.97411	-0.00513944	0.0417508	0.902151	0.99208	-0.0468394	0.0408863	0.253309	0.986864
Firmicutes..Erysipelotrichia..Erysipelotrichales..Erysipelotrichaceae..Holdemanella	-0.243106	0.27316	0.374532	0.975866	-0.126854	0.21581	0.557316	0.976387	0.0211586	0.213846	0.921281	0.998001	0.250149	0.209419	0.23368	0.986864
Firmicutes..Erysipelotrichia..Erysipelotrichales..Erysipelotrichaceae..Holdemania	0.0995996	0.132966	0.454686	0.975866	0.0439716	0.105049	0.675965	0.976387	0.10874	0.104164	0.297756	0.986864	0.0973858	0.102007	0.340867	0.986864
Firmicutes..Erysipelotrichia..Erysipelotrichales..Erysipelotrichaceae..Merdibacter	-0.0256204	0.104228	0.806076	0.989446	-0.117908	0.0823451	0.153716	0.956754	0.0578416	0.0821236	0.482038	0.986864	-0.0108258	0.0804233	0.893053	0.989173
Firmicutes..Erysipelotrichia..Erysipelotrichales..Erysipelotrichaceae..Solobacterium	-0.106783	0.201805	0.597287	0.976387	0.00501325	0.159436	0.974947	0.994398	-0.0838322	0.158383	0.597176	0.986864	-0.0940992	0.155104	0.544739	0.986864
Firmicutes..Erysipelotrichia..Erysipelotrichales..Erysipelotrichaceae..Turicibacter	-0.179654	0.214019	0.402215	0.975866	-0.0374998	0.169086	0.824708	0.990277	0.0676333	0.168226	0.688078	0.986864	0.0272765	0.164743	0.86866	0.989173
Firmicutes..Erysipelotrichia..Erysipelotrichales..Erysipelotrichaceae..uncultured	-0.00751207	0.0264944	0.777056	0.984276	0.00239152	0.0209319	0.90915	0.993177	-0.0245457	0.0205798	0.234376	0.986864	0.0167131	0.0201537	0.407918	0.986864
Firmicutes..Negativicutes..Selenomonadales..Acidaminococcaceae..Acidaminococcus	-0.156859	0.105755	0.139563	0.947222	0.0119504	0.0835512	0.886408	0.992949	-0.0315838	0.0833918	0.705277	0.986864	0.0662152	0.0816652	0.418422	0.986864
Firmicutes..Negativicutes..Selenomonadales..Acidaminococcaceae..Phascolarctobacterium	-0.516909	0.268371	0.0554883	0.947222	-0.138502	0.212026	0.514345	0.976387	0.164014	0.212221	0.440511	0.986864	0.173486	0.207827	0.404832	0.986864
Firmicutes..Negativicutes..Selenomonadales..Acidaminococcaceae..Succiniclasticum	0.217447	0.116896	0.0643074	0.947222	0.12667	0.0923535	0.171709	0.956754	0.0565285	0.0902438	0.531757	0.986864	0.26783	0.0883753	0.00275839	0.506571
Firmicutes..Negativicutes..Selenomonadales..Veillonellaceae..Allisonella	-0.0511923	0.135921	0.706839	0.980792	0.0336595	0.107384	0.754261	0.984276	-0.0645363	0.106379	0.544752	0.986864	0.0664979	0.104177	0.523985	0.986864
Firmicutes..Negativicutes..Selenomonadales..Veillonellaceae..Dialister	0.389148	0.31164	0.21321	0.956754	0.037773	0.246211	0.878222	0.992949	-0.0529712	0.245723	0.829537	0.989173	0.00513448	0.240635	0.982998	0.999185
Firmicutes..Negativicutes..Selenomonadales..Veillonellaceae..Megamonas	-0.0133133	0.167508	0.93673	0.994042	-0.0371199	0.132339	0.779387	0.984721	-0.0481483	0.131445	0.714523	0.986864	-0.0380501	0.128724	0.767841	0.988903
Firmicutes..Negativicutes..Selenomonadales..Veillonellaceae..Megasphaera	-0.166376	0.216616	0.44334	0.975866	0.0985935	0.171137	0.565181	0.976387	-0.219256	0.169837	0.198181	0.986864	0.0081623	0.166321	0.960907	0.999185
Firmicutes..Negativicutes..Selenomonadales..Veillonellaceae..Mitsuokella	-0.237095	0.109608	0.0316998	0.947222	0.0784329	0.0865954	0.366147	0.975866	-0.119324	0.0874387	0.173871	0.986864	0.0459897	0.0856283	0.591797	0.986864
Firmicutes..Negativicutes..Selenomonadales..Veillonellaceae..Negativicoccus	0.0444907	0.0292706	0.130072	0.947222	0.0486401	0.0231252	0.0366684	0.947222	0.0389237	0.0230686	0.0930808	0.986864	0.0165355	0.022591	0.465041	0.986864
Firmicutes..Negativicutes..Selenomonadales..Veillonellaceae..Veillonella	-0.102413	0.184031	0.578481	0.976387	-0.209938	0.145393	0.1503	0.956754	-0.0859511	0.144941	0.553836	0.986864	0.0288783	0.14194	0.838984	0.989173
Fusobacteria..Fusobacteriia..Fusobacteriales..Fusobacteriaceae..Fusobacterium	0.0575415	0.10534	0.585498	0.976387	0.179828	0.0832238	0.0318833	0.947222	0.130108	0.0830864	0.118921	0.986864	0.127453	0.0813661	0.11881	0.986864
Fusobacteria..Fusobacteriia..Fusobacteriales..Leptotrichiaceae..Sneathia	0.102426	0.0955827	0.285174	0.972438	-0.0225313	0.075515	0.765727	0.984276	0.0102921	0.0751216	0.891162	0.989173	-0.0753247	0.0735663	0.3071	0.986864
Lentisphaerae..Lentisphaeria..Victivallales..Victivallaceae..Victivallis	-0.0190361	0.0661823	0.773922	0.984276	-0.0627689	0.0522872	0.231358	0.956754	-0.0649098	0.0519414	0.212858	0.986864	-0.04623	0.050866	0.364503	0.986864
Patescibacteria..Saccharimonadia..Saccharimonadales..Saccharimonadaceae..Candidatus.Saccharimonas	0.0678741	0.0896661	0.449949	0.975866	0.0304523	0.0708406	0.667745	0.976387	-0.0616699	0.0699761	0.379198	0.986864	-0.116422	0.0685272	0.0908668	0.986864
Proteobacteria..Alphaproteobacteria..Rhodospirillales..uncultured..Azospirillum.sp..47_25	-0.0566337	0.0712769	0.427798	0.975866	-0.067796	0.0563123	0.230019	0.956754	0.00393605	0.0560959	0.94413	0.999185	0.0290052	0.0549345	0.598079	0.986864
Proteobacteria..Alphaproteobacteria..Rhodospirillales..uncultured..gut.metagenome	-0.126691	0.110125	0.251321	0.967046	-0.00876911	0.0870042	0.919817	0.993177	0.0473791	0.0866367	0.585067	0.986864	-0.0234628	0.0848429	0.782412	0.988903
Proteobacteria..Deltaproteobacteria..Desulfovibrionales..Desulfovibrionaceae..Bilophila	-0.033602	0.176893	0.849533	0.992494	-0.0452226	0.139754	0.746584	0.984276	-0.0227393	0.138269	0.869536	0.989173	0.138771	0.135407	0.306655	0.986864
Proteobacteria..Deltaproteobacteria..Desulfovibrionales..Desulfovibrionaceae..Desulfovibrio	-0.347776	0.261925	0.185746	0.956754	-0.14751	0.206934	0.476764	0.975866	-0.129302	0.205739	0.530398	0.986864	0.104905	0.20148	0.603161	0.986864
Proteobacteria..Gammaproteobacteria..Aeromonadales..Succinivibrionaceae..Succinivibrio	0.00369054	0.0914473	0.967848	0.994288	-0.0359163	0.0722479	0.619638	0.976387	-0.0829152	0.0713631	0.246649	0.986864	0.0257649	0.0698856	0.712756	0.986864
Proteobacteria..Gammaproteobacteria..Betaproteobacteriales..Burkholderiaceae..Delftia	-0.0333033	0.0429904	0.439438	0.975866	0.0175456	0.0339645	0.606008	0.976387	-0.0513042	0.0337009	0.12948	0.986864	-0.0320024	0.0330031	0.333361	0.986864
Proteobacteria..Gammaproteobacteria..Betaproteobacteriales..Burkholderiaceae..Parasutterella	0.158913	0.18238	0.384605	0.975866	-0.0947705	0.144089	0.511463	0.976387	0.0836126	0.143932	0.561941	0.986864	0.0554659	0.140952	0.694357	0.986864
Proteobacteria..Gammaproteobacteria..Betaproteobacteriales..Burkholderiaceae..Ralstonia	-0.0460538	0.0393952	0.243766	0.96456	-0.0429259	0.0311241	0.169356	0.956754	0.000812243	0.0310717	0.979171	0.999185	0.00954357	0.0304284	0.754116	0.986864
Proteobacteria..Gammaproteobacteria..Betaproteobacteriales..Burkholderiaceae..Sutterella	-0.231233	0.205584	0.262019	0.972438	0.151767	0.162421	0.351206	0.975866	0.0784911	0.162036	0.628621	0.986864	0.262666	0.158681	0.0994074	0.986864
Proteobacteria..Gammaproteobacteria..Betaproteobacteriales..Neisseriaceae..uncultured	-0.0320652	0.0400456	0.424232	0.975866	0.0485226	0.0316379	0.126665	0.947222	0.0127488	0.0318846	0.689693	0.986864	0.0161972	0.0312245	0.60451	0.986864
Proteobacteria..Gammaproteobacteria..Enterobacteriales..Enterobacteriaceae..Citrobacter	-0.0977316	0.0787288	0.215901	0.956754	0.0133414	0.0621996	0.830378	0.990277	-0.055966	0.0617887	0.366135	0.986864	-0.0993161	0.0605094	0.102276	0.986864
Proteobacteria..Gammaproteobacteria..Enterobacteriales..Enterobacteriaceae..Escherichia.Shigella	-0.0201755	0.188103	0.91469	0.993177	0.0195491	0.148611	0.895474	0.992949	0.0344959	0.147592	0.815435	0.989173	0.0586841	0.144536	0.685159	0.986864
Proteobacteria..Gammaproteobacteria..Enterobacteriales..Enterobacteriaceae..Klebsiella	0.0586293	0.136999	0.669137	0.976387	0.0718033	0.108236	0.507828	0.976387	0.0595127	0.107151	0.579225	0.986864	-0.0791537	0.104932	0.451525	0.986864
Proteobacteria..Gammaproteobacteria..Pasteurellales..Pasteurellaceae..Haemophilus	-0.0428874	0.0571353	0.453745	0.975866	0.0314344	0.0451397	0.486987	0.975866	-0.0121576	0.0450867	0.787704	0.988903	-0.000184527	0.0441532	0.99667	0.99923
Proteobacteria..Gammaproteobacteria..Pseudomonadales..Pseudomonadaceae..Pseudomonas	-0.064147	0.0658317	0.331013	0.97411	0.0145497	0.0520102	0.779957	0.984811	-0.0417609	0.0518246	0.421294	0.986864	-0.0253777	0.0507516	0.617591	0.986864
Spirochaetes..Brachyspirae..Brachyspirales..Brachyspiraceae..Brachyspira	-0.172351	0.0593894	0.00411664	0.607573	-0.125027	0.0469205	0.00832649	0.631961	-0.014934	0.0477256	0.754667	0.986864	0.00600222	0.0467374	0.89794	0.990066
Spirochaetes..Spirochaetia..Spirochaetales..Spirochaetaceae..Treponema.2	-0.0640003	0.0609264	0.294759	0.972846	0.0474628	0.0481349	0.325288	0.97411	-0.00739567	0.0483029	0.878463	0.989173	0.0223229	0.0473028	0.637495	0.986864
Synergistetes..Synergistia..Synergistales..Synergistaceae..Cloacibacillus	-0.0599788	0.0667923	0.370255	0.975866	-0.0660445	0.0527692	0.212166	0.956754	-0.0933567	0.0519922	0.0740466	0.986864	0.00882875	0.0509157	0.86251	0.989173
Verrucomicrobia..Verrucomicrobiae..Opitutales..Puniceicoccaceae..uncultured	0.0328611	0.0710677	0.644295	0.976387	0.0252444	0.0561469	0.653469	0.976387	-0.0293897	0.0557355	0.598557	0.986864	0.00932137	0.0545816	0.864568	0.989173
Verrucomicrobia..Verrucomicrobiae..Verrucomicrobiales..Akkermansiaceae..Akkermansia	-0.0256732	0.362431	0.943598	0.994288	-0.135032	0.286338	0.637732	0.976387	0.29456	0.28357	0.300153	0.986864	-0.00408993	0.277699	0.988264	0.999185
