# Supplementary material for: The Association Between Breast Density and Gut Microbiota Composition at 2 Years Post-Menarche: A Cross-Sectional Study of Adolescents in Santiago, Chile
Source: Front Cell Infect Microbiol. 2021 Dec 17;11:794610. doi: 10.3389/fcimb.2021.794610 (PMC8718921; doi:10.3389/fcimb.2021.794610)
Supplement: Supplementary file 7 [file Table_5.xlsx]

## Sheet: Sheet1
Supplementary Table 5. Multivariable MaAsLin2 modelling of the association between microbial genera and breast density (%FGV, aFGV), further adjusted for food-specific dietary intake. Beta coefficients represent the effect size for difference in abundance between terciles (e.g., the contrast between the tercile specified versus the reference tercile) with model-based standard errors and nominal p…
	Percent FGV								Absolute FGV
	Tercile 2 v. Tercile 1 (ref)				Tercile 3 v. Tercile 1 (ref)				Tercile 2 v. Tercile 1 (ref)				Tercile 3 v. Tercile 1 (ref)
Taxonomic classification (Genus level)	β	SE	p-value	q-value	β	SE	p-value	q-value	β	SE	p-value	q-value	β	SE	p-value	q-value
Actinobacteria..Actinobacteria..Actinomycetales..Actinomycetaceae..Actinomyces	0.0191133	0.142516	0.893454	0.992378	0.00049291	0.140434	0.997203	0.998162	-0.103571	0.143985	0.472822	0.996992	-0.0224759	0.142185	0.874564	0.997643
Actinobacteria..Actinobacteria..Actinomycetales..Actinomycetaceae..F0332	0.0252637	0.0279419	0.367054	0.991173	0.022788	0.0275682	0.409433	0.975866	-0.00348002	0.0280904	0.901535	0.997643	0.0286185	0.0277393	0.303519	0.996992
Actinobacteria..Actinobacteria..Bifidobacteriales..Bifidobacteriaceae..Bifidobacterium	-0.0766293	0.126529	0.545481	0.992378	-0.088512	0.125378	0.48102	0.975866	-0.0925701	0.127659	0.469258	0.996992	-0.0322618	0.126064	0.798291	0.997643
Actinobacteria..Actinobacteria..Bifidobacteriales..Bifidobacteriaceae..Gardnerella	0.000272065	0.0433227	0.994996	0.999744	0.00507731	0.0428434	0.905782	0.993177	-0.0212096	0.043646	0.627563	0.996992	-0.0221132	0.0431005	0.608502	0.996992
Actinobacteria..Actinobacteria..Corynebacteriales..Corynebacteriaceae..Corynebacterium	0.0242823	0.0560126	0.66513	0.992378	0.0216168	0.0547785	0.693536	0.979833	-0.0228456	0.0561259	0.684433	0.996992	-0.101604	0.0554244	0.0683309	0.972528
Actinobacteria..Actinobacteria..Corynebacteriales..Corynebacteriaceae..Lawsonella	0.0311906	0.0357273	0.383749	0.991173	0.0357786	0.0352294	0.311034	0.972846	-0.0435897	0.0359285	0.226539	0.993729	-0.029185	0.0354795	0.411767	0.996992
Actinobacteria..Actinobacteria..Micrococcales..Micrococcaceae..Rothia	0.160462	0.0815725	0.0506181	0.935673	0.147634	0.079425	0.0645043	0.947222	0.0485148	0.0830139	0.559629	0.996992	0.0548889	0.0819764	0.503941	0.996992
Actinobacteria..Coriobacteriia..Coriobacteriales..Atopobiaceae..Atopobium	0.137965	0.0484558	0.00489263	0.921479	0.139147	0.0473063	0.00364669	0.607573	-0.0352953	0.0497713	0.479097	0.996992	0.0304952	0.0491493	0.535694	0.996992
Actinobacteria..Coriobacteriia..Coriobacteriales..Atopobiaceae..Coriobacteriaceae.UCG.003	0.0162919	0.0648978	0.802053	0.992378	0.000468028	0.0647224	0.994237	0.997724	-0.0644263	0.0652627	0.324801	0.996992	-0.048973	0.064447	0.448254	0.996992
Actinobacteria..Coriobacteriia..Coriobacteriales..Atopobiaceae..Libanicoccus	0.169715	0.138599	0.222271	0.978888	0.200613	0.139343	0.151491	0.956754	-0.202728	0.140177	0.149752	0.972528	-0.244586	0.138425	0.0788394	0.972528
Actinobacteria..Coriobacteriia..Coriobacteriales..Atopobiaceae..metagenome	-0.0394752	0.0271912	0.148207	0.967399	-0.0402928	0.0268431	0.134897	0.947222	-0.0416251	0.0273839	0.13015	0.972528	-0.0227896	0.0270416	0.400418	0.996992
Actinobacteria..Coriobacteriia..Coriobacteriales..Atopobiaceae..Olsenella	-0.223043	0.162596	0.171748	0.974006	-0.241373	0.15954	0.131852	0.947222	-0.232299	0.166838	0.165431	0.972528	-0.0678496	0.164753	0.680928	0.996992
Actinobacteria..Coriobacteriia..Coriobacteriales..Atopobiaceae..uncultured	-0.0442165	0.0241311	0.0684572	0.935673	-0.0441474	0.0241689	0.0692252	0.947222	-0.0190235	0.0243559	0.435733	0.996992	0.0229407	0.0240515	0.341383	0.996992
Actinobacteria..Coriobacteriia..Coriobacteriales..Coriobacteriaceae..Collinsella	0.137373	0.0888946	0.123918	0.967399	0.12247	0.0901692	0.175902	0.956754	-0.0302404	0.090136	0.737618	0.996992	-0.0371064	0.0890094	0.677233	0.996992
Actinobacteria..Coriobacteriia..Coriobacteriales..Coriobacteriales.Incertae.Sedis..Raoultibacter	-0.0323704	0.0309149	0.296385	0.985118	-0.0309215	0.0305017	0.311902	0.972846	0.0358495	0.031085	0.250239	0.996888	-0.00292764	0.0306964	0.924118	0.997643
Actinobacteria..Coriobacteriia..Coriobacteriales..Coriobacteriales.Incertae.Sedis..uncultured	-0.0496363	0.165438	0.76448	0.992378	-0.083077	0.163381	0.611665	0.976387	0.123719	0.166571	0.458553	0.996992	0.0325638	0.164489	0.84328	0.997643
Actinobacteria..Coriobacteriia..Coriobacteriales..Eggerthellaceae..Asaccharobacter	0.0847014	0.114441	0.46013	0.991173	0.106196	0.116557	0.363315	0.975866	0.0242689	0.114403	0.832228	0.997643	-0.186952	0.112973	0.0996004	0.972528
Actinobacteria..Coriobacteriia..Coriobacteriales..Eggerthellaceae..CHKCI002	-0.0423484	0.039945	0.290406	0.97896	-0.0355547	0.0395479	0.369703	0.975866	0.000903276	0.0403832	0.982178	0.997643	0.00172389	0.0398785	0.965565	0.997643
Actinobacteria..Coriobacteriia..Coriobacteriales..Eggerthellaceae..DNF00809	0.0251642	0.145073	0.862474	0.992378	0.0518049	0.143144	0.717797	0.98105	-0.109466	0.145669	0.453296	0.996992	0.0907632	0.143849	0.528819	0.996992
Actinobacteria..Coriobacteriia..Coriobacteriales..Eggerthellaceae..Eggerthella	0.140357	0.116064	0.228038	0.978888	0.148131	0.113427	0.193047	0.956754	0.110092	0.117744	0.350966	0.996992	-0.038354	0.116273	0.741865	0.996992
Actinobacteria..Coriobacteriia..Coriobacteriales..Eggerthellaceae..Gordonibacter	-0.138652	0.092956	0.137456	0.967399	-0.144962	0.0925268	0.118742	0.947222	-0.0566046	0.093964	0.547617	0.996992	-0.103765	0.0927896	0.264849	0.996992
Actinobacteria..Coriobacteriia..Coriobacteriales..Eggerthellaceae..Senegalimassilia	0.0119787	0.123428	0.922789	0.993718	0.00620616	0.123528	0.95998	0.994288	-0.0370188	0.125152	0.767712	0.997643	0.103977	0.123588	0.401219	0.996992
Actinobacteria..Coriobacteriia..Coriobacteriales..Eggerthellaceae..Slackia	-0.0812651	0.194261	0.676176	0.992378	-0.118645	0.190487	0.534082	0.976387	-0.220212	0.195367	0.261084	0.996992	0.160365	0.192925	0.406883	0.996992
Actinobacteria..Coriobacteriia..Coriobacteriales..Eggerthellaceae..uncultured	-0.0364543	0.145769	0.802792	0.992378	-0.00790401	0.143459	0.956116	0.994288	0.0197975	0.147681	0.8935	0.997643	0.10499	0.145836	0.472452	0.996992
Bacteroidetes..Bacteroidia..Bacteroidales..Bacteroidaceae..Bacteroides	-0.213983	0.117558	0.0702896	0.935673	-0.208262	0.116354	0.0749595	0.947222	0.00889681	0.119542	0.940751	0.997643	0.00413759	0.118048	0.972076	0.997643
Bacteroidetes..Bacteroidia..Bacteroidales..Barnesiellaceae..Barnesiella	0.157934	0.249611	0.527673	0.992039	0.167714	0.245978	0.496127	0.975866	-0.371672	0.249041	0.13724	0.972528	0.10022	0.245928	0.684085	0.996992
Bacteroidetes..Bacteroidia..Bacteroidales..Barnesiellaceae..Coprobacter	-0.0135887	0.119693	0.90973	0.993495	-0.0153112	0.117206	0.896193	0.992949	-0.201688	0.119833	0.0939944	0.972528	-0.107049	0.118335	0.366804	0.996992
Bacteroidetes..Bacteroidia..Bacteroidales..Barnesiellaceae..uncultured	0.00844289	0.0758559	0.911494	0.993495	-0.0118748	0.074897	0.874182	0.992949	0.00221428	0.0763896	0.976905	0.997643	0.0347434	0.0754348	0.645627	0.996992
Bacteroidetes..Bacteroidia..Bacteroidales..Marinifilaceae..Butyricimonas	-0.206099	0.140656	0.144491	0.967399	-0.188422	0.139396	0.177974	0.956754	-0.0739914	0.142397	0.603934	0.996992	-0.00989863	0.140617	0.943954	0.997643
Bacteroidetes..Bacteroidia..Bacteroidales..Marinifilaceae..Odoribacter	-0.0987324	0.147572	0.504275	0.991173	-0.0982635	0.146377	0.50279	0.976387	-0.0701568	0.150743	0.64217	0.996992	-0.0634878	0.148859	0.670226	0.996992
Bacteroidetes..Bacteroidia..Bacteroidales..Marinifilaceae..Sanguibacteroides	-0.0691547	0.0475219	0.147251	0.967399	-0.0595563	0.0465868	0.20257	0.956754	0.0191617	0.0481469	0.691087	0.996992	0.00451629	0.0475451	0.924423	0.997643
Bacteroidetes..Bacteroidia..Bacteroidales..Marinifilaceae..uncultured.organism	-0.0219147	0.0801637	0.784861	0.992378	-0.00329538	0.0806083	0.967431	0.994288	-0.067481	0.0805763	0.403369	0.996992	-0.0809117	0.0795692	0.310501	0.996992
Bacteroidetes..Bacteroidia..Bacteroidales..Muribaculaceae..CAG.873	-0.0564382	0.116511	0.628654	0.992378	-0.0713473	0.115941	0.538996	0.976387	-0.257027	0.116081	0.0279973	0.941947	-0.0926229	0.11463	0.420086	0.996992
Bacteroidetes..Bacteroidia..Bacteroidales..Muribaculaceae..metagenome	-0.229189	0.196599	0.245162	0.978888	-0.251727	0.19596	0.200402	0.956754	-0.107402	0.199847	0.591602	0.996992	-0.0646252	0.197349	0.743674	0.996992
Bacteroidetes..Bacteroidia..Bacteroidales..Porphyromonadaceae..Porphyromonas	0.116653	0.167611	0.487292	0.991173	0.129284	0.166568	0.438554	0.975866	-0.000364461	0.16934	0.998285	0.999482	0.00856563	0.167224	0.959202	0.997643
Bacteroidetes..Bacteroidia..Bacteroidales..Prevotellaceae..Alloprevotella	-0.102934	0.161522	0.524708	0.991914	-0.0892237	0.161619	0.581514	0.976387	-0.355406	0.161635	0.0290916	0.941947	-0.141149	0.159615	0.377642	0.996992
Bacteroidetes..Bacteroidia..Bacteroidales..Prevotellaceae..Paraprevotella	-0.316983	0.209206	0.131383	0.967399	-0.323274	0.205902	0.117965	0.947222	-0.21233	0.211633	0.316989	0.996992	0.0843177	0.208988	0.687063	0.996992
Bacteroidetes..Bacteroidia..Bacteroidales..Prevotellaceae..Prevotella	-0.040429	0.152253	0.790882	0.992378	-0.0221698	0.151114	0.883507	0.992949	-0.306309	0.153751	0.0477695	0.956754	-0.0914071	0.15183	0.547864	0.996992
Bacteroidetes..Bacteroidia..Bacteroidales..Prevotellaceae..Prevotella.2	-0.113473	0.0822395	0.169264	0.974006	-0.110465	0.0810249	0.174285	0.956754	-0.0527887	0.0832227	0.526639	0.996992	-0.0215299	0.0821825	0.793621	0.997643
Bacteroidetes..Bacteroidia..Bacteroidales..Prevotellaceae..Prevotella.6	-0.0103014	0.0206144	0.61785	0.992378	-0.00721687	0.0202789	0.7223	0.982152	-0.0159241	0.0207489	0.44375	0.996992	-0.00369036	0.0204895	0.857257	0.997643
Bacteroidetes..Bacteroidia..Bacteroidales..Prevotellaceae..Prevotella.7	-0.076889	0.221477	0.72885	0.992378	-0.054763	0.219946	0.803625	0.989446	0.117366	0.22306	0.599385	0.996992	0.0365983	0.220273	0.868214	0.997643
Bacteroidetes..Bacteroidia..Bacteroidales..Prevotellaceae..Prevotella.9	0.180302	0.287233	0.530936	0.992378	0.149856	0.283354	0.597476	0.976387	0.204552	0.289417	0.480569	0.996992	0.148851	0.2858	0.603093	0.996992
Bacteroidetes..Bacteroidia..Bacteroidales..Prevotellaceae..uncultured	0.0285847	0.0621336	0.646002	0.992378	0.0265376	0.0615807	0.666968	0.976387	-0.0580426	0.0626328	0.355246	0.996992	-0.0454427	0.06185	0.463408	0.996992
Bacteroidetes..Bacteroidia..Bacteroidales..Rikenellaceae..Alistipes	-0.259211	0.136506	0.0590853	0.935673	-0.240912	0.141316	0.0897655	0.947222	0.0848861	0.138671	0.541173	0.996992	0.00241759	0.136938	0.985933	0.997643
Bacteroidetes..Bacteroidia..Bacteroidales..Rikenellaceae..Rikenellaceae.RC9.gut.group	0.000795501	0.238712	0.997345	0.999744	0.0104403	0.233815	0.964428	0.994288	-0.166563	0.244715	0.496923	0.996992	-0.121284	0.241656	0.616324	0.996992
Bacteroidetes..Bacteroidia..Bacteroidales..Tannerellaceae..Parabacteroides	0.0491861	0.14705	0.738379	0.992378	0.0345312	0.143504	0.810086	0.989446	0.0419185	0.148179	0.777566	0.997643	-0.00862865	0.146327	0.953039	0.997643
Bacteroidetes..Bacteroidia..Flavobacteriales..Flavobacteriaceae..uncultured	-0.104349	0.0548579	0.0586547	0.935673	-0.105856	0.0542563	0.0524292	0.947222	0.0801487	0.0554326	0.149851	0.972528	-0.00110226	0.0547398	0.983956	0.997643
Bacteroidetes..Bacteroidia..Sphingobacteriales..Lentimicrobiaceae..Bacteroidia.bacterium.feline.oral.taxon.312	0.00305943	0.023437	0.896278	0.992378	0.0071346	0.023251	0.759271	0.984276	0.0148598	0.0233974	0.526121	0.996992	0.0455074	0.023105	0.0503309	0.956754
Elusimicrobia..Elusimicrobia..Elusimicrobiales..Elusimicrobiaceae..Elusimicrobium	0.115739	0.0580591	0.0476339	0.935673	0.11768	0.0573824	0.0415712	0.947222	0.0648335	0.0588939	0.272346	0.996992	0.0929316	0.0581579	0.111714	0.972528
Epsilonbacteraeota..Campylobacteria..Campylobacterales..Campylobacteraceae..Campylobacter	0.0326545	0.0608719	0.592274	0.992378	0.0347228	0.0603205	0.565497	0.976387	-0.120049	0.0610571	0.0507264	0.956754	0.00663274	0.060294	0.91252	0.997643
Euryarchaeota..Methanobacteria..Methanobacteriales..Methanobacteriaceae..Methanosphaera	0.00378991	0.0752055	0.959861	0.996331	-0.0133266	0.0762923	0.861507	0.992494	-0.090979	0.0752577	0.228196	0.993729	-0.121847	0.0743171	0.102744	0.972528
Firmicutes..Bacilli..Bacillales..Family.XI..Gemella	0.217442	0.0988706	0.0290599	0.921479	0.199234	0.0985548	0.0445348	0.947222	-0.0142278	0.100322	0.88737	0.997643	-0.130219	0.0990677	0.190273	0.980775
Firmicutes..Bacilli..Bacillales..Staphylococcaceae..Staphylococcus	-0.0366413	0.057806	0.526927	0.991914	-0.0392998	0.0574017	0.494348	0.975866	-0.0719889	0.0583633	0.218919	0.993729	-0.00652295	0.0576338	0.910007	0.997643
Firmicutes..Bacilli..Lactobacillales..Aerococcaceae..Abiotrophia	0.0107528	0.0237003	0.650559	0.992378	0.00922251	0.024073	0.702042	0.98066	-0.0268391	0.0238967	0.262791	0.996992	-0.0461964	0.023598	0.0517291	0.956754
Firmicutes..Bacilli..Lactobacillales..Carnobacteriaceae..Granulicatella	0.0348986	0.0369369	0.345946	0.991173	0.0280288	0.0373914	0.454361	0.975866	-0.0313526	0.0371024	0.399151	0.996992	-0.0662959	0.0366387	0.0719529	0.972528
Firmicutes..Bacilli..Lactobacillales..Enterococcaceae..Enterococcus	-0.0852438	0.123906	0.492303	0.991173	-0.107044	0.124091	0.389362	0.975866	-0.17104	0.124055	0.169586	0.972528	0.0190539	0.122504	0.876562	0.997643
Firmicutes..Bacilli..Lactobacillales..Lactobacillaceae..Lactobacillus	0.219159	0.225797	0.332975	0.991173	0.223752	0.224278	0.319633	0.97411	0.226473	0.227236	0.3202	0.996992	-0.0321094	0.224396	0.886368	0.997643
Firmicutes..Bacilli..Lactobacillales..Leuconostocaceae..Leuconostoc	0.0488832	0.0432372	0.259648	0.978888	0.0444394	0.0428171	0.300556	0.972846	-0.010364	0.0438688	0.813491	0.997643	0.0030218	0.0433205	0.944462	0.997643
Firmicutes..Bacilli..Lactobacillales..Leuconostocaceae..Weissella	-0.0510902	0.0924578	0.581199	0.992378	-0.0648325	0.0908617	0.476338	0.975866	0.0757653	0.0929502	0.416021	0.996992	-0.0810104	0.0917885	0.378574	0.996992
Firmicutes..Bacilli..Lactobacillales..Streptococcaceae..Lactococcus	0.108717	0.125747	0.388361	0.991173	0.0957579	0.122324	0.434645	0.975866	0.233681	0.125581	0.0643096	0.972528	0.228223	0.124012	0.0672712	0.972528
Firmicutes..Bacilli..Lactobacillales..Streptococcaceae..Streptococcus	0.000657026	0.134655	0.996112	0.999744	-0.00147782	0.13158	0.99105	0.996465	0.155499	0.13684	0.257232	0.996992	0.0718027	0.13513	0.595787	0.996992
Firmicutes..Clostridia..Clostridiales..Christensenellaceae..Catabacter	-0.110629	0.127899	0.388141	0.991173	-0.0733189	0.128293	0.568296	0.976387	-0.223592	0.128162	0.0826631	0.972528	-0.11039	0.126561	0.384175	0.996992
Firmicutes..Clostridia..Clostridiales..Christensenellaceae..Christensenellaceae.R.7.group	-0.174115	0.108349	0.109712	0.967399	-0.1776	0.106756	0.0977333	0.947222	-0.0884294	0.109852	0.421828	0.996992	-0.0764215	0.108479	0.48199	0.996992
Firmicutes..Clostridia..Clostridiales..Christensenellaceae..uncultured	-0.285412	0.154976	0.0670769	0.935673	-0.268091	0.155389	0.0859964	0.947222	-0.162445	0.159534	0.309848	0.996992	-0.151444	0.15754	0.337614	0.996992
Firmicutes..Clostridia..Clostridiales..Clostridiaceae.1..Clostridium.sensu.stricto.1	0.00617819	0.178969	0.972498	0.99668	-0.00649523	0.181	0.971409	0.994288	0.0648079	0.180041	0.719273	0.996992	-0.135312	0.177791	0.447551	0.996992
Firmicutes..Clostridia..Clostridiales..Clostridiaceae.1..Sarcina	0.108657	0.159857	0.49751	0.991173	0.087747	0.156314	0.575177	0.976387	0.228575	0.160419	0.155831	0.972528	0.15181	0.158414	0.339119	0.996992
Firmicutes..Clostridia..Clostridiales..Clostridiales.vadinBB60.group..Clostridiales.bacterium.enrichment.culture.clone.06.1235251.67	-0.0970206	0.0668848	0.148542	0.967399	-0.0885705	0.0651225	0.17532	0.956754	0.0056573	0.0675783	0.933371	0.997643	-0.0549314	0.0667337	0.411453	0.996992
Firmicutes..Clostridia..Clostridiales..Clostridiales.vadinBB60.group..gut.metagenome	-0.153592	0.121151	0.206423	0.974006	-0.152021	0.120435	0.208298	0.956754	-0.0609204	0.122341	0.619089	0.996992	-0.105286	0.120812	0.384582	0.996992
Firmicutes..Clostridia..Clostridiales..Clostridiales.vadinBB60.group..metagenome	0.192716	0.129716	0.139014	0.967399	0.201035	0.127726	0.117055	0.947222	-0.26326	0.130402	0.044902	0.956754	0.0168757	0.128772	0.895873	0.997643
Firmicutes..Clostridia..Clostridiales..Clostridiales.vadinBB60.group..uncultured.bacterium	0.013692	0.0369623	0.711471	0.992378	0.00940528	0.0368836	0.798982	0.989243	0.00332507	0.0372263	0.928921	0.997643	0.0291523	0.0367611	0.42875	0.996992
Firmicutes..Clostridia..Clostridiales..Clostridiales.vadinBB60.group..uncultured.organism	0.0418808	0.0652081	0.521472	0.991309	0.0228278	0.0654008	0.727418	0.982929	-0.0630202	0.0651516	0.334624	0.996992	0.0608022	0.0643373	0.345825	0.996992
Firmicutes..Clostridia..Clostridiales..Clostridiales.vadinBB60.group..uncultured.Thermoanaerobacterales.bacterium	-0.0682636	0.0998131	0.494859	0.991173	-0.0783513	0.0975918	0.423002	0.975866	0.0597232	0.100178	0.551766	0.996992	-0.101083	0.0989256	0.308164	0.996992
Firmicutes..Clostridia..Clostridiales..Eubacteriaceae..Anaerofustis	0.0638463	0.0785104	0.417104	0.991173	0.0580535	0.0763196	0.447741	0.975866	0.0390462	0.0792739	0.622898	0.996992	0.0160571	0.0782831	0.8377	0.997643
Firmicutes..Clostridia..Clostridiales..Eubacteriaceae..Eubacterium	-0.0106119	0.0844508	0.900135	0.992378	0.00569744	0.0835491	0.945699	0.994288	-0.188112	0.0834198	0.0252675	0.941947	-0.218311	0.0823772	0.00872035	0.941947
Firmicutes..Clostridia..Clostridiales..Family.XI..Anaerococcus	0.0113369	0.0834649	0.8921	0.992378	0.00853033	0.0831682	0.918408	0.993177	0.0350115	0.084037	0.677424	0.996992	-0.0407166	0.0829867	0.624244	0.996992
Firmicutes..Clostridia..Clostridiales..Family.XI..Ezakiella	0.136403	0.11902	0.253208	0.978888	0.13223	0.118113	0.264239	0.972438	-0.107494	0.120378	0.372996	0.996992	-0.0740728	0.118873	0.533945	0.996992
Firmicutes..Clostridia..Clostridiales..Family.XI..Finegoldia	-0.0429292	0.0628122	0.495149	0.991173	-0.0500123	0.0613887	0.416209	0.975866	-0.00174743	0.063252	0.977989	0.997643	0.0444526	0.0624615	0.477531	0.996992
Firmicutes..Clostridia..Clostridiales..Family.XI..Murdochiella	0.102936	0.0714432	0.151275	0.967399	0.0927444	0.0706863	0.190983	0.956754	-0.0332019	0.0722135	0.646201	0.996992	0.0476544	0.071311	0.504774	0.996992
Firmicutes..Clostridia..Clostridiales..Family.XI..Parvimonas	0.0554031	0.0895494	0.53686	0.992378	0.052001	0.0879899	0.555186	0.976387	0.00457724	0.0903031	0.959628	0.997643	-0.0216832	0.0891745	0.808146	0.997643
Firmicutes..Clostridia..Clostridiales..Family.XI..Peptoniphilus	-0.029223	0.0902471	0.746435	0.992378	-0.022453	0.0889764	0.801028	0.989244	-0.0655202	0.0908599	0.471722	0.996992	-0.0912278	0.0897243	0.310555	0.996992
Firmicutes..Clostridia..Clostridiales..Family.XI..W5053	-0.0220857	0.0378417	0.560155	0.992378	-0.0267701	0.0376709	0.478128	0.975866	-0.0177809	0.0382448	0.642516	0.996992	-0.0200871	0.0377668	0.595433	0.996992
Firmicutes..Clostridia..Clostridiales..Family.XIII...Eubacterium..brachy.group	-0.0198206	0.128176	0.877271	0.992378	-0.0387879	0.126771	0.759942	0.984276	0.0302279	0.129141	0.815182	0.997643	0.0361103	0.127527	0.777362	0.997643
Firmicutes..Clostridia..Clostridiales..Family.XIII...Eubacterium..nodatum.group	0.0261536	0.0331826	0.431573	0.991173	0.0315297	0.0331734	0.343012	0.97411	0.00474587	0.0334871	0.887449	0.997643	0.00993673	0.0330686	0.764132	0.997643
Firmicutes..Clostridia..Clostridiales..Family.XIII..Family.XIII.AD3011.group	-0.0632055	0.0740607	0.394491	0.991173	-0.0698953	0.0738579	0.345096	0.97411	-0.101237	0.074393	0.17517	0.974696	-0.0693125	0.0734632	0.346617	0.996992
Firmicutes..Clostridia..Clostridiales..Family.XIII..Family.XIII.UCG.001	-0.0877084	0.125498	0.485475	0.991173	-0.0907337	0.12412	0.465613	0.975866	0.187825	0.12472	0.133727	0.972528	0.318253	0.123161	0.0105117	0.941947
Firmicutes..Clostridia..Clostridiales..Family.XIII..Mogibacterium	0.0080969	0.118792	0.945729	0.994763	-0.0102914	0.117997	0.930584	0.993177	-0.178242	0.118843	0.135313	0.972528	-0.0208556	0.117357	0.859139	0.997643
Firmicutes..Clostridia..Clostridiales..Family.XIII..S5.A14a	0.114229	0.0638092	0.0750112	0.95386	0.115527	0.0630648	0.0684354	0.947222	-0.0467957	0.0648629	0.471511	0.996992	0.00379675	0.0640522	0.952794	0.997643
Firmicutes..Clostridia..Clostridiales..Lachnospiraceae...Eubacterium..eligens.group	-0.250442	0.136896	0.068893	0.935673	-0.279249	0.135901	0.0411796	0.947222	0.0559799	0.138213	0.685911	0.996992	0.213047	0.136486	0.120191	0.972528
Firmicutes..Clostridia..Clostridiales..Lachnospiraceae...Eubacterium..fissicatena.group	-0.0212674	0.0866087	0.806289	0.992378	-0.0253053	0.0893176	0.777221	0.984276	0.063518	0.0870417	0.466442	0.996992	-0.0846289	0.0859538	0.326073	0.996992
Firmicutes..Clostridia..Clostridiales..Lachnospiraceae...Eubacterium..hallii.group	0.0557495	0.0732813	0.447738	0.991173	0.0638407	0.0712076	0.371025	0.975866	0.0590864	0.074227	0.427007	0.996992	0.0127142	0.0732993	0.862477	0.997643
Firmicutes..Clostridia..Clostridiales..Lachnospiraceae...Eubacterium..ruminantium.group	-0.348636	0.171281	0.0431854	0.935673	-0.346904	0.168215	0.0404559	0.947222	-0.0497001	0.175988	0.777938	0.997643	0.00491656	0.173789	0.97746	0.997643
Firmicutes..Clostridia..Clostridiales..Lachnospiraceae...Eubacterium..ventriosum.group	-0.234335	0.177071	0.187286	0.974006	-0.229334	0.174589	0.190476	0.956754	0.111459	0.179235	0.534778	0.996992	0.0768744	0.176995	0.664539	0.996992
Firmicutes..Clostridia..Clostridiales..Lachnospiraceae...Ruminococcus..gauvreauii.group	0.110351	0.101978	0.280569	0.97896	0.12397	0.100871	0.220496	0.956754	0.0329013	0.102916	0.749553	0.996992	0.132119	0.10163	0.195169	0.992805
Firmicutes..Clostridia..Clostridiales..Lachnospiraceae..Acetitomaculum	0.0313914	0.0461891	0.497563	0.991173	0.026916	0.0460792	0.559785	0.976387	0.0413108	0.0466335	0.376806	0.996992	0.0126178	0.0460507	0.784381	0.997643
Firmicutes..Clostridia..Clostridiales..Lachnospiraceae..Agathobacter	0.040399	0.125835	0.748525	0.992378	0.0643137	0.124671	0.606508	0.976387	0.00151852	0.126893	0.990464	0.99817	0.0301121	0.125307	0.81035	0.997643
Firmicutes..Clostridia..Clostridiales..Lachnospiraceae..Anaerostipes	0.0144913	0.0876241	0.86882	0.992378	0.0130473	0.0861179	0.879728	0.992949	0.151521	0.0881252	0.0871652	0.972528	0.0184705	0.0870238	0.832141	0.997643
Firmicutes..Clostridia..Clostridiales..Lachnospiraceae..Blautia	-0.00761255	0.0652369	0.907228	0.993495	-0.00537962	0.0640412	0.933137	0.993177	0.119355	0.065843	0.0714452	0.972528	0.0448116	0.06502	0.491536	0.996992
Firmicutes..Clostridia..Clostridiales..Lachnospiraceae..Butyrivibrio	0.0304677	0.135584	0.822442	0.992378	0.00360612	0.132515	0.978317	0.994398	0.0876882	0.138651	0.527858	0.996992	-0.0819605	0.136918	0.550143	0.996992
Firmicutes..Clostridia..Clostridiales..Lachnospiraceae..Coprococcus.1	-0.0277108	0.0863304	0.748573	0.992378	-0.0302091	0.0867749	0.728102	0.983059	0.0708234	0.086427	0.413546	0.996992	0.137357	0.0853468	0.109182	0.972528
Firmicutes..Clostridia..Clostridiales..Lachnospiraceae..Coprococcus.2	0.0511425	0.194694	0.793079	0.992378	0.0930923	0.195423	0.634329	0.976387	0.13638	0.197094	0.489808	0.996992	0.0737499	0.194631	0.705167	0.996992
Firmicutes..Clostridia..Clostridiales..Lachnospiraceae..Dorea	0.0400583	0.0731253	0.584467	0.992378	0.040394	0.0723426	0.577207	0.976387	0.0909357	0.0734185	0.217016	0.993729	0.1148	0.0725009	0.114978	0.972528
Firmicutes..Clostridia..Clostridiales..Lachnospiraceae..Eisenbergiella	-0.245367	0.113423	0.0317617	0.921479	-0.250744	0.110919	0.024844	0.947222	0.0573208	0.115677	0.6208	0.996992	0.0418628	0.114231	0.714417	0.996992
Firmicutes..Clostridia..Clostridiales..Lachnospiraceae..Epulopiscium	-0.0452937	0.0228581	0.0489676	0.935673	-0.0448151	0.0224322	0.0470724	0.947222	0.0137129	0.0232564	0.556129	0.996992	-0.0129632	0.0229658	0.573106	0.996992
Firmicutes..Clostridia..Clostridiales..Lachnospiraceae..Fusicatenibacter	0.0354166	0.0996641	0.722713	0.992378	0.0067362	0.0986753	0.945641	0.994288	0.117516	0.101157	0.2468	0.996888	0.0882519	0.0998924	0.378093	0.996992
Firmicutes..Clostridia..Clostridiales..Lachnospiraceae..GCA.900066575	0.125932	0.0847106	0.138766	0.967399	0.112784	0.0853899	0.18805	0.956754	-0.0116784	0.0868767	0.893208	0.997643	-0.0376807	0.0857909	0.661002	0.996992
Firmicutes..Clostridia..Clostridiales..Lachnospiraceae..Howardella	0.00291972	0.154591	0.984951	0.99894	0.00949227	0.151691	0.950166	0.994288	-0.296353	0.155487	0.0581564	0.96902	-0.0655313	0.153544	0.670012	0.996992
Firmicutes..Clostridia..Clostridiales..Lachnospiraceae..Lachnoclostridium	0.0121015	0.0974113	0.901263	0.992879	0.025292	0.0957978	0.792036	0.987515	-0.042851	0.0984133	0.66375	0.996992	0.00189336	0.0971833	0.984477	0.997643
Firmicutes..Clostridia..Clostridiales..Lachnospiraceae..Lachnospira	-0.103564	0.149008	0.487884	0.991173	-0.100176	0.147151	0.496796	0.975866	0.0853847	0.149829	0.569428	0.996992	0.169572	0.147956	0.253188	0.996888
Firmicutes..Clostridia..Clostridiales..Lachnospiraceae..Lachnospiraceae.FCS020.group	-0.0559688	0.07958	0.482724	0.991173	-0.0598588	0.0793125	0.451291	0.975866	0.0491075	0.0808154	0.544141	0.996992	0.0683608	0.0798054	0.392743	0.996992
Firmicutes..Clostridia..Clostridiales..Lachnospiraceae..Lachnospiraceae.ND3007.group	0.0169382	0.154566	0.912853	0.993495	0.00108828	0.15465	0.994392	0.997724	-0.0470573	0.156307	0.763699	0.997643	0.0641581	0.154354	0.678128	0.996992
Firmicutes..Clostridia..Clostridiales..Lachnospiraceae..Lachnospiraceae.NK4A136.group	-0.187069	0.118427	0.115852	0.967399	-0.186217	0.119486	0.120675	0.947222	0.0115955	0.119936	0.923081	0.997643	-0.0732925	0.118437	0.536765	0.996992
Firmicutes..Clostridia..Clostridiales..Lachnospiraceae..Lachnospiraceae.NK4B4.group	0.0819078	0.0546903	0.135871	0.967399	0.0676036	0.0554304	0.224027	0.956754	0.0439407	0.0552462	0.427391	0.996992	0.060699	0.0545557	0.267276	0.996992
Firmicutes..Clostridia..Clostridiales..Lachnospiraceae..Lachnospiraceae.UCG.003	-0.0129625	0.0232238	0.577393	0.992378	-0.016036	0.0234398	0.494671	0.975866	-0.016907	0.0234107	0.47106	0.996992	-0.0086283	0.0231181	0.709393	0.996992
Firmicutes..Clostridia..Clostridiales..Lachnospiraceae..Lachnospiraceae.UCG.008	0.0375317	0.038308	0.328457	0.991173	0.0350249	0.0379415	0.357035	0.975866	0.0030764	0.0390719	0.937324	0.997643	0.0436369	0.0385836	0.259485	0.996992
Firmicutes..Clostridia..Clostridiales..Lachnospiraceae..Lachnospiraceae.UCG.010	0.00979686	0.123674	0.936944	0.993718	0.0117412	0.121994	0.923422	0.993177	0.0436523	0.123225	0.723544	0.996992	0.235622	0.121685	0.0543031	0.967727
Firmicutes..Clostridia..Clostridiales..Lachnospiraceae..Marvinbryantia	0.0822119	0.109865	0.4552	0.991173	0.063955	0.107749	0.55347	0.976387	0.036391	0.111403	0.744281	0.996992	0.0615518	0.11001	0.576469	0.996992
Firmicutes..Clostridia..Clostridiales..Lachnospiraceae..Moryella	0.0220218	0.0941877	0.815385	0.992378	-0.00402367	0.0954492	0.966416	0.994288	0.111985	0.0945127	0.237541	0.995189	0.0971554	0.0933315	0.299205	0.996992
Firmicutes..Clostridia..Clostridiales..Lachnospiraceae..Roseburia	-0.154229	0.164663	0.350129	0.991173	-0.15457	0.161938	0.340965	0.97411	0.194952	0.165617	0.24061	0.996323	0.237467	0.163547	0.148148	0.972528
Firmicutes..Clostridia..Clostridiales..Lachnospiraceae..Sellimonas	-0.0212379	0.0449694	0.63727	0.992378	-0.0267823	0.0441467	0.544751	0.976387	-0.00640422	0.0452429	0.887583	0.997643	-0.0422038	0.0446774	0.34604	0.996992
Firmicutes..Clostridia..Clostridiales..Lachnospiraceae..Tyzzerella	0.0295576	0.0546904	0.589514	0.992378	0.0305473	0.0534169	0.568046	0.976387	0.0193396	0.0556804	0.728724	0.996992	0.019505	0.0549844	0.723178	0.996992
Firmicutes..Clostridia..Clostridiales..Lachnospiraceae..Tyzzerella.3	0.0654723	0.0783497	0.404401	0.991173	0.0748362	0.0768868	0.331548	0.97411	0.0484489	0.0785998	0.538365	0.996992	-0.0685853	0.0776175	0.378006	0.996992
Firmicutes..Clostridia..Clostridiales..Lachnospiraceae..Tyzzerella.4	0.0137302	0.0565496	0.808422	0.992378	0.0106767	0.0570746	0.851796	0.992494	0.0682469	0.0569041	0.231884	0.993729	0.127803	0.0561928	0.024056	0.941947
Firmicutes..Clostridia..Clostridiales..Lachnospiraceae..UC5.1.2E3	-0.0297692	0.0284668	0.296997	0.985118	-0.0296591	0.0280833	0.292172	0.972846	0.00820176	0.028815	0.776232	0.997643	0.0153528	0.0284548	0.590135	0.996992
Firmicutes..Clostridia..Clostridiales..Lachnospiraceae..uncultured	-0.06999	0.106812	0.513088	0.991173	-0.0610617	0.105445	0.563174	0.976387	0.137426	0.106918	0.200231	0.993729	-0.0305451	0.105582	0.772664	0.997643
Firmicutes..Clostridia..Clostridiales..Peptococcaceae..Dehalobacterium	-0.00899859	0.0311364	0.772891	0.992378	-0.0120903	0.0304569	0.69181	0.979515	0.0452265	0.0311286	0.147895	0.972528	0.0508813	0.0307396	0.0995182	0.972528
Firmicutes..Clostridia..Clostridiales..Peptococcaceae..Peptococcus	0.12497	0.163608	0.445907	0.991173	0.15484	0.163802	0.345634	0.97411	-0.166439	0.164844	0.313927	0.996992	-0.0562269	0.162784	0.730167	0.996992
Firmicutes..Clostridia..Clostridiales..Peptococcaceae..uncultured	-0.0821818	0.130053	0.528202	0.992378	-0.058628	0.12798	0.647369	0.976387	-0.000591343	0.133149	0.996461	0.998528	0.0463144	0.131485	0.725045	0.996992
Firmicutes..Clostridia..Clostridiales..Peptostreptococcaceae..Paeniclostridium	0.122039	0.0577991	0.0360356	0.921479	0.117035	0.0578933	0.0445338	0.947222	-0.0560627	0.0588334	0.341842	0.996992	-0.125803	0.0580981	0.0316002	0.941947
Firmicutes..Clostridia..Clostridiales..Peptostreptococcaceae..Peptostreptococcus	0.0203109	0.0534423	0.704329	0.992378	0.0118015	0.0526271	0.822789	0.990277	-0.0328993	0.0538177	0.541721	0.996992	-0.0112735	0.053145	0.832234	0.997643
Firmicutes..Clostridia..Clostridiales..Peptostreptococcaceae..Romboutsia	-0.0982935	0.117561	0.404139	0.991173	-0.0941361	0.117715	0.424824	0.975866	-0.07489	0.119036	0.53001	0.996992	0.0068356	0.117548	0.953689	0.997643
Firmicutes..Clostridia..Clostridiales..Peptostreptococcaceae..Terrisporobacter	0.0332631	0.0398826	0.405308	0.991173	0.0430518	0.039641	0.278748	0.972438	-0.0559779	0.0397375	0.160552	0.972528	-0.0921371	0.0392408	0.0198981	0.941947
Firmicutes..Clostridia..Clostridiales..Ruminococcaceae...Eubacterium..coprostanoligenes.group	-0.191906	0.152279	0.209125	0.974006	-0.206995	0.152617	0.176508	0.956754	-0.249991	0.154324	0.106902	0.972528	-0.135894	0.152396	0.373667	0.996992
Firmicutes..Clostridia..Clostridiales..Ruminococcaceae..Acetanaerobacterium	-0.0489244	0.0397651	0.220085	0.978	-0.0446657	0.0393454	0.257622	0.972438	-0.00510102	0.040406	0.899672	0.997643	0.0228919	0.039901	0.566834	0.996992
Firmicutes..Clostridia..Clostridiales..Ruminococcaceae..Acetivibrio	-0.037118	0.0863881	0.667923	0.992378	-0.0419144	0.0839485	0.618118	0.976387	-0.0797492	0.0865814	0.358166	0.996992	0.0456552	0.0854993	0.593974	0.996992
Firmicutes..Clostridia..Clostridiales..Ruminococcaceae..Anaerofilum	-0.0981801	0.0796243	0.219076	0.977077	-0.113313	0.0781863	0.148805	0.956754	0.0193982	0.080572	0.810003	0.997643	-0.0327938	0.079565	0.680682	0.996992
Firmicutes..Clostridia..Clostridiales..Ruminococcaceae..Anaerotruncus	0.0167005	0.117815	0.887425	0.992378	0.0428647	0.117251	0.715059	0.980792	0.0649431	0.117756	0.58193	0.996992	0.202311	0.116284	0.0835051	0.972528
Firmicutes..Clostridia..Clostridiales..Ruminococcaceae..Angelakisella	-0.0840635	0.0385034	0.0302349	0.921479	-0.0880165	0.0379396	0.0213394	0.947222	-0.0417633	0.0393928	0.290404	0.996992	-0.0201365	0.0389005	0.605307	0.996992
Firmicutes..Clostridia..Clostridiales..Ruminococcaceae..Butyricicoccus	0.0688539	0.124295	0.580257	0.992378	0.0520921	0.128345	0.685261	0.978148	0.224784	0.12551	0.0748837	0.972528	0.077572	0.123942	0.532145	0.996992
Firmicutes..Clostridia..Clostridiales..Ruminococcaceae..CAG.352	-0.0249176	0.0940566	0.791356	0.992378	-0.00957422	0.0933335	0.918397	0.993177	-0.00163369	0.09482	0.986272	0.997643	-0.0690842	0.0936349	0.461539	0.996992
Firmicutes..Clostridia..Clostridiales..Ruminococcaceae..Candidatus.Soleaferrea	-0.152998	0.11157	0.171886	0.974006	-0.142608	0.109315	0.193518	0.956754	0.0142148	0.112518	0.899601	0.997643	0.124156	0.111112	0.265227	0.996992
Firmicutes..Clostridia..Clostridiales..Ruminococcaceae..Caproiciproducens	-0.0124128	0.0426901	0.771546	0.992378	-0.012551	0.0421814	0.766353	0.984276	0.0125527	0.0430294	0.770814	0.997643	-0.014514	0.0424916	0.733048	0.996992
Firmicutes..Clostridia..Clostridiales..Ruminococcaceae..DTU089	0.000810413	0.104671	0.993831	0.999744	0.00503751	0.102975	0.961031	0.994288	0.161782	0.107187	0.132866	0.972528	0.0799161	0.105848	0.451173	0.996992
Firmicutes..Clostridia..Clostridiales..Ruminococcaceae..Faecalibacterium	0.0398175	0.080937	0.623315	0.992378	0.0433893	0.0803014	0.589562	0.976387	0.0446311	0.0814354	0.584294	0.996992	-0.0400831	0.0804176	0.61875	0.996992
Firmicutes..Clostridia..Clostridiales..Ruminococcaceae..Fastidiosipila	-0.00156416	0.0196863	0.936755	0.993718	0.000923625	0.0192191	0.961718	0.994288	-0.0123551	0.0199162	0.535763	0.996992	-0.0151355	0.0196673	0.442501	0.996992
Firmicutes..Clostridia..Clostridiales..Ruminococcaceae..Flavonifractor	0.0338612	0.123683	0.784554	0.992378	0.0434706	0.12022	0.718033	0.98105	0.0582466	0.12401	0.63911	0.996992	0.175068	0.12246	0.154466	0.972528
Firmicutes..Clostridia..Clostridiales..Ruminococcaceae..Fournierella	-0.120887	0.0774744	0.120333	0.967399	-0.128551	0.0776899	0.0995367	0.947222	-0.100373	0.0789549	0.205179	0.993729	-0.0502791	0.0779681	0.519786	0.996992
Firmicutes..Clostridia..Clostridiales..Ruminococcaceae..GCA.900066225	-0.191393	0.133724	0.153993	0.969002	-0.181528	0.131926	0.170343	0.956754	-0.0556844	0.135655	0.681911	0.996992	-0.0575941	0.13396	0.667727	0.996992
Firmicutes..Clostridia..Clostridiales..Ruminococcaceae..Harryflintia	-0.100506	0.0477979	0.0368001	0.921479	-0.0880146	0.0476852	0.0663856	0.947222	0.0157962	0.048712	0.746083	0.996992	0.00159562	0.0481032	0.973573	0.997643
Firmicutes..Clostridia..Clostridiales..Ruminococcaceae..Hydrogenoanaerobacterium	-0.102466	0.0590142	0.084124	0.967399	-0.104179	0.0590426	0.0791573	0.947222	-0.104773	0.0596289	0.0805052	0.972528	-0.0718848	0.0588837	0.223669	0.993729
Firmicutes..Clostridia..Clostridiales..Ruminococcaceae..Intestinimonas	-0.154417	0.101913	0.131378	0.967399	-0.148309	0.0995993	0.138024	0.947222	0.0114946	0.104088	0.912183	0.997643	-0.0489645	0.102787	0.634357	0.996992
Firmicutes..Clostridia..Clostridiales..Ruminococcaceae..Negativibacillus	0.0161337	0.0767562	0.833741	0.992378	0.00492484	0.07605	0.94843	0.994288	0.0547346	0.0772505	0.479477	0.996992	0.026329	0.0762849	0.730369	0.996992
Firmicutes..Clostridia..Clostridiales..Ruminococcaceae..Oscillibacter	-0.215507	0.134466	0.110657	0.967399	-0.204468	0.133123	0.126111	0.947222	-0.0418633	0.136254	0.758992	0.997643	-0.0903646	0.134551	0.502648	0.996992
Firmicutes..Clostridia..Clostridiales..Ruminococcaceae..Phocea	-0.0656503	0.0500606	0.191291	0.974006	-0.0587708	0.049294	0.234555	0.956754	0.0630745	0.0504171	0.212445	0.993729	0.00838472	0.0497869	0.866437	0.997643
Firmicutes..Clostridia..Clostridiales..Ruminococcaceae..Ruminiclostridium	-0.0155067	0.036775	0.673744	0.992378	-0.019099	0.0365849	0.602207	0.976387	-0.0647008	0.0365867	0.0785862	0.972528	-0.0997543	0.0361294	0.00632392	0.941947
Firmicutes..Clostridia..Clostridiales..Ruminococcaceae..Ruminiclostridium.1	-2.18321e-05	0.0123511	0.998591	0.999886	-0.000842751	0.0123624	0.945717	0.994288	-0.0116305	0.0123929	0.349181	0.996992	0.00613614	0.012238	0.616666	0.996992
Firmicutes..Clostridia..Clostridiales..Ruminococcaceae..Ruminiclostridium.5	-0.136824	0.106467	0.200305	0.974006	-0.118212	0.106099	0.266524	0.972438	-0.0601624	0.107022	0.574674	0.996992	0.104761	0.105685	0.322814	0.996992
Firmicutes..Clostridia..Clostridiales..Ruminococcaceae..Ruminiclostridium.6	0.097245	0.192622	0.614247	0.992378	0.127289	0.192268	0.508697	0.976387	0.132668	0.193105	0.492899	0.996992	-0.144274	0.190692	0.450232	0.996992
Firmicutes..Clostridia..Clostridiales..Ruminococcaceae..Ruminiclostridium.9	-0.155034	0.130752	0.237209	0.978888	-0.161592	0.130063	0.215517	0.956754	-0.225656	0.132224	0.0895187	0.972528	-0.169334	0.130572	0.196244	0.993729
Firmicutes..Clostridia..Clostridiales..Ruminococcaceae..Ruminococcaceae.NK4A214.group	-0.175017	0.154975	0.260177	0.978888	-0.180853	0.153583	0.240353	0.963706	-0.0432418	0.158149	0.784822	0.997643	-0.067713	0.156173	0.665084	0.996992
Firmicutes..Clostridia..Clostridiales..Ruminococcaceae..Ruminococcaceae.UCG.002	0.0712645	0.119005	0.54999	0.992378	0.0436896	0.119256	0.714483	0.980792	-0.0282153	0.119071	0.81294	0.997643	0.160669	0.117583	0.17341	0.972528
Firmicutes..Clostridia..Clostridiales..Ruminococcaceae..Ruminococcaceae.UCG.003	-0.0922974	0.131925	0.485017	0.991173	-0.105724	0.129576	0.4155	0.975866	0.021803	0.132885	0.869847	0.997643	0.11976	0.131225	0.362586	0.996992
Firmicutes..Clostridia..Clostridiales..Ruminococcaceae..Ruminococcaceae.UCG.005	-0.141875	0.128024	0.269176	0.978888	-0.134134	0.126821	0.291465	0.972846	-0.124861	0.130418	0.33958	0.996992	-0.0813274	0.128788	0.528481	0.996992
Firmicutes..Clostridia..Clostridiales..Ruminococcaceae..Ruminococcaceae.UCG.007	0.00251402	0.0632142	0.968318	0.99668	0.00709552	0.0618926	0.908842	0.993177	0.0175247	0.0631703	0.781758	0.997643	0.102528	0.0623808	0.101908	0.972528
Firmicutes..Clostridia..Clostridiales..Ruminococcaceae..Ruminococcaceae.UCG.009	-0.0209073	0.0772179	0.78687	0.992378	-0.029307	0.0774083	0.705378	0.980792	0.204264	0.0764455	0.00819108	0.941947	0.175201	0.0754901	0.0213511	0.941947
Firmicutes..Clostridia..Clostridiales..Ruminococcaceae..Ruminococcaceae.UCG.010	-0.119782	0.176041	0.497062	0.991173	-0.132944	0.177362	0.454387	0.975866	-0.152007	0.18143	0.403176	0.996992	-0.0462049	0.179162	0.796766	0.997643
Firmicutes..Clostridia..Clostridiales..Ruminococcaceae..Ruminococcaceae.UCG.013	-0.188704	0.118506	0.112958	0.967399	-0.175015	0.11926	0.143787	0.955115	-0.0100082	0.120656	0.93398	0.997643	-0.00727698	0.119148	0.951363	0.997643
Firmicutes..Clostridia..Clostridiales..Ruminococcaceae..Ruminococcaceae.UCG.014	-0.14793	0.280859	0.59901	0.992378	-0.151081	0.273333	0.581052	0.976387	0.102895	0.28404	0.717561	0.996992	0.411378	0.28049	0.144119	0.972528
Firmicutes..Clostridia..Clostridiales..Ruminococcaceae..Ruminococcus.1	-0.297382	0.165753	0.0743744	0.951927	-0.28883	0.162645	0.0772582	0.947222	-0.00496732	0.167121	0.976319	0.997643	-0.244043	0.165032	0.140852	0.972528
Firmicutes..Clostridia..Clostridiales..Ruminococcaceae..Ruminococcus.2	-0.0951299	0.245415	0.698722	0.992378	-0.144625	0.245699	0.556767	0.976387	0.171992	0.24821	0.489196	0.996992	0.188029	0.245108	0.443953	0.996992
Firmicutes..Clostridia..Clostridiales..Ruminococcaceae..Subdoligranulum	-0.0623218	0.0934876	0.505812	0.991173	-0.0638889	0.0925798	0.490923	0.975866	-0.00761585	0.0942623	0.93569	0.997643	-0.0456198	0.0930841	0.624631	0.996992
Firmicutes..Clostridia..Clostridiales..Ruminococcaceae..UBA1819	-0.0785473	0.120138	0.514023	0.991173	-0.0458094	0.12364	0.711391	0.980792	-0.0958097	0.121953	0.433058	0.996992	-0.0146333	0.120429	0.903415	0.997643
Firmicutes..Clostridia..Clostridiales..Ruminococcaceae..uncultured	-0.234568	0.170455	0.170394	0.974006	-0.220995	0.165585	0.183492	0.956754	-0.162216	0.172389	0.347902	0.996992	0.143978	0.170235	0.398745	0.996992
Firmicutes..Erysipelotrichia..Erysipelotrichales..Erysipelotrichaceae...Clostridium..innocuum.group	-0.00834836	0.121508	0.945296	0.994705	0.0102854	0.120401	0.932007	0.993177	0.0981203	0.122307	0.423408	0.996992	0.0303419	0.120778	0.801914	0.997643
Firmicutes..Erysipelotrichia..Erysipelotrichales..Erysipelotrichaceae..Asteroleplasma	-0.0492247	0.0726227	0.49871	0.991173	-0.0545436	0.0716127	0.447154	0.975866	-0.0547035	0.073098	0.455164	0.996992	0.00521642	0.0721844	0.942466	0.997643
Firmicutes..Erysipelotrichia..Erysipelotrichales..Erysipelotrichaceae..Catenibacterium	-0.0474135	0.28491	0.868006	0.992378	-0.000388028	0.289726	0.998933	0.998933	-0.309101	0.287496	0.283664	0.996992	-0.46413	0.283903	0.103734	0.972528
Firmicutes..Erysipelotrichia..Erysipelotrichales..Erysipelotrichaceae..Catenisphaera	0.14405	0.147642	0.330461	0.991173	0.159533	0.149214	0.28627	0.972438	-0.202509	0.147148	0.170362	0.972528	0.132375	0.145308	0.363446	0.996992
Firmicutes..Erysipelotrichia..Erysipelotrichales..Erysipelotrichaceae..Coprobacillus	0.064288	0.102492	0.531246	0.992378	0.0612613	0.103146	0.553221	0.976387	0.0496803	0.104293	0.634368	0.996992	-0.0519486	0.10299	0.614557	0.996992
Firmicutes..Erysipelotrichia..Erysipelotrichales..Erysipelotrichaceae..Dielma	-0.135725	0.0912308	0.138476	0.967399	-0.154088	0.0893797	0.0862359	0.947222	-0.0644191	0.0926128	0.487541	0.996992	-0.114907	0.0914553	0.210495	0.993729
Firmicutes..Erysipelotrichia..Erysipelotrichales..Erysipelotrichaceae..Erysipelatoclostridium	-0.28002	0.171355	0.103873	0.967399	-0.267298	0.168221	0.113625	0.947222	0.297677	0.173065	0.0870464	0.972528	0.116936	0.170902	0.49466	0.996992
Firmicutes..Erysipelotrichia..Erysipelotrichales..Erysipelotrichaceae..Erysipelotrichaceae.UCG.003	-0.147388	0.173138	0.395681	0.991173	-0.148074	0.17841	0.407534	0.975866	0.356218	0.172548	0.0403251	0.941947	0.370514	0.170391	0.0308976	0.941947
Firmicutes..Erysipelotrichia..Erysipelotrichales..Erysipelotrichaceae..Faecalicoccus	-0.0121534	0.0450831	0.787777	0.992378	-0.0237746	0.0454325	0.601339	0.976387	-0.0504945	0.0455561	0.269082	0.996992	-0.0123395	0.0449868	0.784156	0.997643
Firmicutes..Erysipelotrichia..Erysipelotrichales..Erysipelotrichaceae..Faecalitalea	-0.0301514	0.0819453	0.713322	0.992378	-0.0256766	0.0805016	0.750086	0.984276	-0.0227025	0.0830121	0.784777	0.997643	-0.0437993	0.0819746	0.593753	0.996992
Firmicutes..Erysipelotrichia..Erysipelotrichales..Erysipelotrichaceae..Firmicutes.bacterium.CAG.345	-0.0423467	0.0419327	0.313834	0.991173	-0.0406636	0.0421018	0.335273	0.97411	-0.00319542	0.0422956	0.939856	0.997643	-0.0340189	0.0417669	0.416376	0.996992
Firmicutes..Erysipelotrichia..Erysipelotrichales..Erysipelotrichaceae..Holdemanella	-0.078563	0.217518	0.718364	0.992378	-0.126854	0.21581	0.557316	0.976387	0.0245028	0.218016	0.910632	0.997643	0.294421	0.215291	0.173061	0.972528
Firmicutes..Erysipelotrichia..Erysipelotrichales..Erysipelotrichaceae..Holdemania	0.0782493	0.105309	0.458366	0.991173	0.0439716	0.105049	0.675965	0.976387	0.141473	0.105724	0.182444	0.980775	0.132067	0.104403	0.207421	0.993729
Firmicutes..Erysipelotrichia..Erysipelotrichales..Erysipelotrichaceae..Merdibacter	-0.122103	0.0838899	0.147168	0.967399	-0.117908	0.0823451	0.153716	0.956754	0.0855951	0.0847609	0.313849	0.996992	0.00410533	0.0837015	0.960933	0.997643
Firmicutes..Erysipelotrichia..Erysipelotrichales..Erysipelotrichaceae..Solobacterium	0.0129969	0.158673	0.934804	0.993718	0.00501325	0.159436	0.974947	0.994398	-0.157964	0.159773	0.324071	0.996992	-0.0926406	0.157776	0.557786	0.996992
Firmicutes..Erysipelotrichia..Erysipelotrichales..Erysipelotrichaceae..Turicibacter	-0.0228	0.167877	0.892111	0.992378	-0.0374998	0.169086	0.824708	0.990277	0.0978682	0.169525	0.564411	0.996992	0.0723801	0.167406	0.665966	0.996992
Firmicutes..Erysipelotrichia..Erysipelotrichales..Erysipelotrichaceae..uncultured	0.00744853	0.0213551	0.727629	0.992378	0.00239152	0.0209319	0.90915	0.993177	-0.0215061	0.021304	0.314019	0.996992	0.0198212	0.0210378	0.347293	0.996992
Firmicutes..Negativicutes..Selenomonadales..Acidaminococcaceae..Acidaminococcus	0.0101238	0.0855064	0.905877	0.993495	0.0119504	0.0835512	0.886408	0.992949	-0.0367839	0.0865388	0.671274	0.996992	0.0465876	0.0854572	0.586282	0.996992
Firmicutes..Negativicutes..Selenomonadales..Acidaminococcaceae..Phascolarctobacterium	-0.123336	0.207085	0.552159	0.992378	-0.138502	0.212026	0.514345	0.976387	0.128249	0.211288	0.54458	0.996992	0.25778	0.208647	0.218167	0.993729
Firmicutes..Negativicutes..Selenomonadales..Acidaminococcaceae..Succiniclasticum	0.131685	0.0946568	0.165788	0.974006	0.12667	0.0923535	0.171709	0.956754	0.086336	0.0933849	0.356384	0.996992	0.3064	0.0922178	0.00106888	0.819285
Firmicutes..Negativicutes..Selenomonadales..Veillonellaceae..Allisonella	0.0322147	0.110032	0.770012	0.992378	0.0336595	0.107384	0.754261	0.984276	-0.0832973	0.110292	0.451034	0.996992	0.0860822	0.108914	0.430292	0.996992
Firmicutes..Negativicutes..Selenomonadales..Veillonellaceae..Dialister	0.0351409	0.249019	0.887926	0.992378	0.037773	0.246211	0.878222	0.992949	0.000382209	0.252224	0.998793	0.999482	0.0230478	0.249071	0.92637	0.997643
Firmicutes..Negativicutes..Selenomonadales..Veillonellaceae..Megamonas	-0.023397	0.133782	0.861352	0.992378	-0.0371199	0.132339	0.779387	0.984721	-0.0481468	0.134763	0.721284	0.996992	-0.0592634	0.133079	0.656588	0.996992
Firmicutes..Negativicutes..Selenomonadales..Veillonellaceae..Megasphaera	0.0789697	0.171129	0.644991	0.992378	0.0985935	0.171137	0.565181	0.976387	-0.265067	0.171758	0.124423	0.972528	-0.0290046	0.169611	0.8644	0.997643
Firmicutes..Negativicutes..Selenomonadales..Veillonellaceae..Mitsuokella	0.0826622	0.0888158	0.353176	0.991173	0.0784329	0.0865954	0.366147	0.975866	-0.142679	0.0907571	0.117583	0.972528	0.049238	0.0896228	0.583379	0.996992
Firmicutes..Negativicutes..Selenomonadales..Veillonellaceae..Negativicoccus	0.0443693	0.023009	0.055295	0.935673	0.0486401	0.0231252	0.0366684	0.947222	0.039165	0.0232371	0.0935341	0.972528	0.0105112	0.0229467	0.647423	0.996992
Firmicutes..Negativicutes..Selenomonadales..Veillonellaceae..Veillonella	-0.184733	0.146288	0.2082	0.974006	-0.209938	0.145393	0.1503	0.956754	-0.0612008	0.148002	0.679694	0.996992	0.0103634	0.146152	0.943545	0.997643
Fusobacteria..Fusobacteriia..Fusobacteriales..Fusobacteriaceae..Fusobacterium	0.165338	0.0847248	0.0524629	0.935673	0.179828	0.0832238	0.0318833	0.947222	0.140757	0.085568	0.101619	0.972528	0.12423	0.0844985	0.143153	0.972528
Fusobacteria..Fusobacteriia..Fusobacteriales..Leptotrichiaceae..Sneathia	-0.00890816	0.0763656	0.907259	0.993495	-0.0225313	0.075515	0.765727	0.984276	0.0344951	0.077001	0.654674	0.996992	-0.0582954	0.0760387	0.444233	0.996992
Lentisphaerae..Lentisphaeria..Victivallales..Victivallaceae..Victivallis	-0.0600347	0.0519696	0.249456	0.978888	-0.0627689	0.0522872	0.231358	0.956754	-0.0533301	0.0523902	0.309994	0.996992	-0.0119567	0.0517354	0.817475	0.997643
Patescibacteria..Saccharimonadia..Saccharimonadales..Saccharimonadaceae..Candidatus.Saccharimonas	0.0196665	0.0700722	0.779274	0.992378	0.0304523	0.0708406	0.667745	0.976387	-0.0577952	0.0698694	0.409163	0.996992	-0.14752	0.0689962	0.0337801	0.941947
Proteobacteria..Alphaproteobacteria..Rhodospirillales..uncultured..Azospirillum.sp..47_25	-0.0560849	0.0568851	0.325413	0.991173	-0.067796	0.0563123	0.230019	0.956754	0.0279462	0.0573553	0.626643	0.996992	0.0512117	0.0566385	0.367036	0.996992
Proteobacteria..Alphaproteobacteria..Rhodospirillales..uncultured..gut.metagenome	-0.0321379	0.0880482	0.715513	0.992378	-0.00876911	0.0870042	0.919817	0.993177	0.0402745	0.0887239	0.650394	0.996992	-0.0610024	0.087615	0.487115	0.996992
Proteobacteria..Deltaproteobacteria..Desulfovibrionales..Desulfovibrionaceae..Bilophila	-0.0483371	0.140013	0.7303	0.992378	-0.0452226	0.139754	0.746584	0.984276	-0.00371197	0.140427	0.978939	0.997643	0.159759	0.138672	0.250735	0.996888
Proteobacteria..Deltaproteobacteria..Desulfovibrionales..Desulfovibrionaceae..Desulfovibrio	-0.177374	0.212311	0.404511	0.991173	-0.14751	0.206934	0.476764	0.975866	-0.192769	0.213871	0.368546	0.996992	0.11911	0.211198	0.573434	0.996992
Proteobacteria..Gammaproteobacteria..Aeromonadales..Succinivibrionaceae..Succinivibrio	-0.0494766	0.0736409	0.502482	0.991173	-0.0359163	0.0722479	0.619638	0.976387	-0.105738	0.0735932	0.152413	0.972528	0.0244556	0.0726734	0.736853	0.996992
Proteobacteria..Gammaproteobacteria..Betaproteobacteriales..Burkholderiaceae..Delftia	0.013834	0.0344921	0.688811	0.992378	0.0175456	0.0339645	0.606008	0.976387	-0.0481674	0.034655	0.166173	0.972528	-0.0410314	0.0342218	0.23202	0.993729
Proteobacteria..Gammaproteobacteria..Betaproteobacteriales..Burkholderiaceae..Parasutterella	-0.0902601	0.145994	0.537151	0.992378	-0.0947705	0.144089	0.511463	0.976387	0.0925985	0.147937	0.532106	0.996992	0.0392889	0.146088	0.788266	0.997643
Proteobacteria..Gammaproteobacteria..Betaproteobacteriales..Burkholderiaceae..Ralstonia	-0.0395915	0.0316329	0.212249	0.974006	-0.0429259	0.0311241	0.169356	0.956754	0.00738632	0.0319697	0.81753	0.997643	0.0274377	0.0315702	0.385882	0.996992
Proteobacteria..Gammaproteobacteria..Betaproteobacteriales..Burkholderiaceae..Sutterella	0.174381	0.164157	0.289447	0.97896	0.151767	0.162421	0.351206	0.975866	0.0952318	0.166123	0.567143	0.996992	0.279765	0.164047	0.0897467	0.972528
Proteobacteria..Gammaproteobacteria..Betaproteobacteriales..Neisseriaceae..uncultured	0.0475341	0.0321439	0.140843	0.967399	0.0485226	0.0316379	0.126665	0.947222	0.0202643	0.0328192	0.537672	0.996992	0.0165622	0.032409	0.609916	0.996992
Proteobacteria..Gammaproteobacteria..Enterobacteriales..Enterobacteriaceae..Citrobacter	0.0289758	0.062757	0.644811	0.992378	0.0133414	0.0621996	0.830378	0.990277	-0.0391088	0.0633614	0.537816	0.996992	-0.0945252	0.0625695	0.132512	0.972528
Proteobacteria..Gammaproteobacteria..Enterobacteriales..Enterobacteriaceae..Escherichia.Shigella	0.00723326	0.147797	0.961018	0.996331	0.0195491	0.148611	0.895474	0.992949	-0.00958325	0.148676	0.948674	0.997643	0.119643	0.146818	0.416142	0.996992
Proteobacteria..Gammaproteobacteria..Enterobacteriales..Enterobacteriaceae..Klebsiella	0.0917855	0.109325	0.402202	0.991173	0.0718033	0.108236	0.507828	0.976387	0.0610401	0.109668	0.578459	0.996992	-0.105725	0.108297	0.330178	0.996992
Proteobacteria..Gammaproteobacteria..Pasteurellales..Pasteurellaceae..Haemophilus	0.0312188	0.0455841	0.494261	0.991173	0.0314344	0.0451397	0.486987	0.975866	-0.00449082	0.0462101	0.922683	0.997643	0.00974242	0.0456326	0.831167	0.997643
Proteobacteria..Gammaproteobacteria..Pseudomonadales..Pseudomonadaceae..Pseudomonas	0.00854775	0.0529316	0.871881	0.992378	0.0145497	0.0520102	0.779957	0.984811	-0.0412912	0.0534303	0.440594	0.996992	-0.0391225	0.0527625	0.459312	0.996992
Spirochaetes..Brachyspirae..Brachyspirales..Brachyspiraceae..Brachyspira	-0.12774	0.048148	0.00864784	0.921479	-0.125027	0.0469205	0.00832649	0.631961	-0.00781156	0.0496805	0.875225	0.997643	0.0027859	0.0490596	0.954775	0.997643
Spirochaetes..Spirochaetia..Spirochaetales..Spirochaetaceae..Treponema.2	0.0515527	0.0485449	0.289595	0.97896	0.0474628	0.0481349	0.325288	0.97411	0.00170978	0.0494581	0.972459	0.997643	0.0233038	0.04884	0.633804	0.996992
Synergistetes..Synergistia..Synergistales..Synergistaceae..Cloacibacillus	-0.0547056	0.0537813	0.310352	0.991173	-0.0660445	0.0527692	0.212166	0.956754	-0.0919971	0.053554	0.0874466	0.972528	0.0279461	0.0528846	0.597811	0.996992
Verrucomicrobia..Verrucomicrobiae..Opitutales..Puniceicoccaceae..uncultured	0.0410296	0.05609	0.465373	0.991173	0.0252444	0.0561469	0.653469	0.976387	-0.0255392	0.0563371	0.650826	0.996992	0.0461787	0.055633	0.407541	0.996992
Verrucomicrobia..Verrucomicrobiae..Verrucomicrobiales..Akkermansiaceae..Akkermansia	-0.10784	0.292165	0.712458	0.992378	-0.135032	0.286338	0.637732	0.976387	0.301157	0.29364	0.306377	0.996992	0.0940541	0.28997	0.746022	0.996992
