# Supplementary material for: The Association Between Breast Density and Gut Microbiota Composition at 2 Years Post-Menarche: A Cross-Sectional Study of Adolescents in Santiago, Chile
Source: Front Cell Infect Microbiol. 2021 Dec 17;11:794610. doi: 10.3389/fcimb.2021.794610 (PMC8718921; doi:10.3389/fcimb.2021.794610)
Supplement: Supplementary file 8 [file Table_6.xlsx]

## Sheet: Sheet1
Supplementary Table 6. Multivariable MaAsLin2 modelling of the association between predicted MetaCyc pathways and breast density (%FGV, aFGV). Beta coefficients represent the effect size for difference in abundance between terciles (e.g., the contrast between the tercile specified versus the reference tercile) with model-based standard errors and nominal p-values. Benjamini-Hochberg q-values are …
	Percent FGV								Absolute FGV
	Tercile 2 v. Tercile 1 (ref)				Tercile 3 v. Tercile 1 (ref)				Tercile 2 v. Tercile 1 (ref)				Tercile 3 v. Tercile 1 (ref)
MetaCyc Pathway	β	SE	p-value	q-value	β	SE	p-value	q-value	β	SE	p-value	q-value	β	SE	p-value	q-value
AEROBACTINSYN.PWY	-5.79687e-05	0.269137	0.999828	0.999836	-5.98338e-05	0.212631	0.999776	0.999836	0.135476	0.210685	0.520934	0.955458	0.20943	0.206323	0.311285	0.919974
ALL.CHORISMATE.PWY	-0.0181115	0.0630216	0.77411	0.9923	0.0490406	0.0497901	0.325823	0.912108	0.0181258	0.049648	0.715427	0.976587	0.0313465	0.0486201	0.519834	0.955458
ANAEROFRUCAT.PWY	0.0203823	0.00898398	0.0243361	0.805596	0.00119017	0.00709779	0.867	0.996573	-0.000842318	0.00716658	0.906553	0.997066	-0.0021892	0.00701819	0.755412	0.982473
ANAGLYCOLYSIS.PWY	0.00242159	0.00636459	0.703988	0.989521	-0.00656846	0.00502833	0.192932	0.874309	0.00467605	0.00502009	0.352718	0.925226	0.00544646	0.00491615	0.269229	0.908097
ARG.POLYAMINE.SYN	-0.0441231	0.0290994	0.131002	0.856719	-0.0193895	0.02299	0.400003	0.932006	0.00321595	0.0229513	0.888704	0.994956	0.0113502	0.0224761	0.614114	0.976587
ARGDEG.PWY	0.012225	0.115501	0.915811	0.996573	0.0553204	0.0912514	0.545031	0.968862	0.0112032	0.0907426	0.901864	0.997026	0.0112574	0.0888638	0.899318	0.99679
ARGORNPROST.PWY	-0.0369534	0.0282357	0.1921	0.873177	0.00523837	0.0223076	0.814581	0.9923	-0.0242439	0.0222394	0.276946	0.914057	-0.00153095	0.0217789	0.944028	0.997591
ARGSYN.PWY	0.0100702	0.0101977	0.324574	0.911845	-0.00110161	0.00805667	0.891378	0.996573	0.00671111	0.00800332	0.402714	0.939069	0.00993854	0.00783762	0.20623	0.891896
ARGSYNBSUB.PWY	0.0131869	0.0116835	0.260367	0.906696	0.00350264	0.00923053	0.704741	0.989521	0.00745704	0.00916818	0.416964	0.947419	0.0105046	0.00897836	0.243376	0.903232
ARO.PWY	0.00192449	0.0082074	0.814847	0.9923	-0.0044233	0.00648425	0.495915	0.968862	0.00272901	0.0064466	0.672506	0.976587	0.00516646	0.00631313	0.414107	0.946868
ASPASN.PWY	-0.0159304	0.0204985	0.437977	0.951099	-0.0138016	0.0161948	0.395093	0.931032	0.00734186	0.0161126	0.649122	0.976587	0.0061248	0.015779	0.698303	0.976587
AST.PWY	0.00294386	0.123636	0.981027	0.999836	0.0475719	0.0976785	0.626766	0.971837	-0.00752462	0.0971071	0.938312	0.997591	0.0029796	0.0950965	0.975035	0.997591
BIOTIN.BIOSYNTHESIS.PWY	-0.124889	0.0788397	0.114729	0.849914	-0.0671805	0.0622872	0.282063	0.906696	0.0314799	0.0622097	0.613385	0.976587	-0.000916266	0.0609217	0.988015	0.998719
BRANCHED.CHAIN.AA.SYN.PWY	-0.00226864	0.00573881	0.693025	0.98555	-0.00257269	0.00453394	0.571049	0.968862	0.00219545	0.00449636	0.625883	0.976587	0.0044442	0.00440327	0.314034	0.919974
CALVIN.PWY	-9.26156e-05	0.0083786	0.991191	0.999836	-0.00830729	0.0066195	0.210932	0.889922	0.000274704	0.00660273	0.966855	0.997591	0.00424341	0.00646602	0.512398	0.955458
CATECHOL.ORTHO.CLEAVAGE.PWY	-0.0284187	0.129175	0.826091	0.9923	0.0286533	0.102054	0.779176	0.9923	-0.0394839	0.100554	0.694979	0.976587	-0.175975	0.0984719	0.0754197	0.811194
CENTBENZCOA.PWY	-0.177939	0.104183	0.0891763	0.849914	-0.120545	0.0823099	0.144597	0.856916	-0.0710501	0.0821343	0.388034	0.937189	-0.0948232	0.0804338	0.239819	0.896289
CENTFERM.PWY	-0.0846833	0.0264905	0.00161213	0.805596	0.00692613	0.0209288	0.741033	0.990884	-0.0317164	0.0214965	0.141649	0.836331	-0.0104397	0.0210515	0.620491	0.976587
CHLOROPHYLL.SYN	-0.0110048	0.0725236	0.879542	0.996573	0.0496542	0.0572972	0.38718	0.930025	-0.0267615	0.0570721	0.639639	0.976587	-0.0136202	0.0558905	0.807713	0.984134
COA.PWY	0.00184689	0.00736368	0.802214	0.9923	-0.00715373	0.00581767	0.22025	0.894098	-3.53557e-05	0.00581399	0.995154	0.999095	0.00258489	0.00569361	0.650314	0.976587
COBALSYN.PWY	0.00591051	0.018729	0.752646	0.991416	-0.0150891	0.0147969	0.30906	0.906696	0.00769454	0.0147662	0.602872	0.973952	0.00513529	0.0144605	0.722865	0.976587
CODH.PWY	0.013267	0.0580411	0.819426	0.9923	0.0224175	0.0458553	0.625458	0.971837	-0.0117853	0.0455512	0.796108	0.984134	0.0100771	0.0446081	0.821504	0.984134
COLANSYN.PWY	-0.00949229	0.0172604	0.582961	0.968862	0.00459482	0.0136366	0.736504	0.9905	-0.00598848	0.01355	0.658993	0.976587	-0.0117346	0.0132695	0.377562	0.937189
COMPLETE.ARO.PWY	0.0012391	0.00831988	0.881755	0.996573	-0.00451674	0.00657311	0.49277	0.968224	0.00203443	0.00653423	0.755855	0.982473	0.00485078	0.00639894	0.449294	0.955458
CRNFORCAT.PWY	-0.0940963	0.122945	0.444949	0.954625	-0.0784472	0.0971323	0.420247	0.938643	-0.0751821	0.0963261	0.436008	0.955458	-0.114476	0.0943317	0.226329	0.896289
DAPLYSINESYN.PWY	0.00785348	0.0105703	0.458356	0.957323	0.000567597	0.00835108	0.945879	0.997705	0.00566185	0.00827897	0.494828	0.955458	0.0101031	0.00810755	0.214151	0.893295
DENITRIFICATION.PWY	-0.188874	0.125692	0.134476	0.856719	-0.0826722	0.0993026	0.406089	0.933947	-0.0717904	0.0989291	0.468874	0.955458	-0.0989036	0.0968808	0.308527	0.91949
DENOVOPURINE2.PWY	-0.00573114	0.0126605	0.651262	0.976817	0.00603716	0.0100024	0.546802	0.968862	-0.0195811	0.00986872	0.0485856	0.787786	-0.0130353	0.00966439	0.178904	0.865108
DHGLUCONATE.PYR.CAT.PWY	-0.26704	0.168701	0.114997	0.849914	-0.0214904	0.133282	0.872065	0.996573	-0.0929175	0.133282	0.486506	0.955458	-0.030587	0.130522	0.814954	0.984134
DTDPRHAMSYN.PWY	0.0214024	0.0129944	0.101095	0.849914	0.000112523	0.0102662	0.991266	0.999836	0.0149087	0.01023	0.146565	0.845884	0.00205348	0.0100182	0.837797	0.986253
ECASYN.PWY	0.0494125	0.122271	0.686548	0.984132	0.096173	0.0966001	0.32064	0.909749	0.0357724	0.0961664	0.710292	0.976587	0.0288743	0.0941753	0.759461	0.983572
ENTBACSYN.PWY	-0.0507716	0.0975934	0.603466	0.969099	0.0560113	0.0771035	0.468404	0.961805	-0.00742847	0.0768722	0.923112	0.997591	0.0281449	0.0752806	0.708894	0.976587
FAO.PWY	-0.0542984	0.0436002	0.214431	0.889922	0.0380028	0.0344463	0.271225	0.906696	-0.0513004	0.0345418	0.13905	0.82978	-0.0321761	0.0338266	0.34263	0.921058
FASYN.ELONG.PWY	-0.015412	0.0305967	0.615008	0.971837	-0.017239	0.0241729	0.476568	0.962998	-0.00766022	0.0239951	0.749872	0.980818	-0.0209985	0.0234983	0.372584	0.936476
FASYN.INITIAL.PWY	-0.0888864	0.0798536	0.266974	0.906696	-0.0470229	0.0630882	0.456921	0.957234	0.0302547	0.0627376	0.630154	0.976587	-0.0244744	0.0614387	0.690787	0.976587
FERMENTATION.PWY	-0.00289605	0.021603	0.89349	0.996573	-0.0140599	0.0170675	0.411028	0.93491	-0.000331967	0.0169583	0.984401	0.997784	-0.0122447	0.0166071	0.461783	0.955458
FOLSYN.PWY	0.00737339	0.0124413	0.554073	0.968862	0.0013785	0.00982925	0.888606	0.996573	0.0109323	0.00971442	0.261762	0.904018	-0.00320389	0.00951329	0.73663	0.978285
FUC.RHAMCAT.PWY	0.0227765	0.0194527	0.243024	0.906696	0.00463712	0.0153686	0.763169	0.9923	0.0195958	0.0152537	0.200377	0.891614	0.00396773	0.0149379	0.790805	0.984134
FUCCAT.PWY	0.0329527	0.0290394	0.257815	0.906696	0.00224703	0.0229426	0.922075	0.996573	0.0324765	0.0227712	0.155345	0.853827	0.0154379	0.0222997	0.489547	0.955458
GALACT.GLUCUROCAT.PWY	0.00171557	0.0223977	0.93902	0.996573	-0.0151858	0.0176952	0.391802	0.930457	0.0224764	0.0175451	0.201633	0.891896	0.00378337	0.0171819	0.82594	0.984899
GALACTARDEG.PWY	-0.0869815	0.0568271	0.127417	0.85624	-0.0226841	0.0448962	0.613926	0.971837	-0.00890729	0.0448115	0.84264	0.986803	0.0222906	0.0438837	0.612042	0.976587
GALACTUROCAT.PWY	-0.0160588	0.0245217	0.513285	0.968862	-0.0201142	0.0193733	0.300392	0.906696	0.0108064	0.0192795	0.575749	0.960215	0.00198296	0.0188803	0.916457	0.997591
GALLATE.DEGRADATION.I.PWY	-0.0235052	0.160393	0.883635	0.996573	0.0212699	0.126718	0.866867	0.996573	-0.0194056	0.124215	0.876011	0.992575	-0.252899	0.121644	0.0388722	0.787786
GALLATE.DEGRADATION.II.PWY	-0.028828	0.161387	0.858409	0.9943	0.0115576	0.127504	0.927864	0.996573	-0.0171355	0.125044	0.891138	0.994956	-0.248524	0.122455	0.0437108	0.787786
GLCMANNANAUT.PWY	0.0490705	0.0237369	0.0399773	0.805596	0.0143352	0.0187533	0.445511	0.954625	0.031056	0.0187041	0.0983806	0.823799	0.0123646	0.0183168	0.500419	0.955458
GLUCARDEG.PWY	-0.0291467	0.051144	0.56938	0.968862	-0.00757889	0.0404063	0.851403	0.993969	0.000641712	0.0401531	0.987265	0.998658	0.0154935	0.0393218	0.693982	0.976587
GLUCARGALACTSUPER.PWY	-0.0869815	0.0568271	0.127417	0.85624	-0.0226841	0.0448962	0.613926	0.971837	-0.00890729	0.0448115	0.84264	0.986803	0.0222906	0.0438837	0.612042	0.976587
GLUCONEO.PWY	0.00830559	0.00613608	0.17738	0.871986	-0.00155751	0.00484781	0.748328	0.991416	-0.00322208	0.00484263	0.506577	0.955458	-0.00512155	0.00474237	0.281443	0.917005
GLUCOSE1PMETAB.PWY	-0.0073208	0.0795637	0.926779	0.996573	0.0660722	0.0628592	0.294455	0.906696	-0.0201713	0.0623962	0.746818	0.979499	-0.0828334	0.0611043	0.176731	0.863098
GLUCUROCAT.PWY	0.00880169	0.0191806	0.646807	0.975383	-0.00771884	0.0151536	0.611043	0.971837	0.0233251	0.0149863	0.121165	0.825284	0.00383851	0.014676	0.793934	0.984134
GLUTORN.PWY	0.00628257	0.011026	0.569447	0.968862	0.00136969	0.00871109	0.875215	0.996573	0.00668409	0.00862651	0.439341	0.955458	0.0107652	0.0084479	0.204014	0.891896
GLYCOCAT.PWY	0.00811468	0.0122215	0.507465	0.968862	-0.0154517	0.00965558	0.111089	0.849914	0.00817293	0.00969636	0.400284	0.93766	0.011389	0.0094956	0.231772	0.896289
GLYCOGENSYNTH.PWY	0.0165603	0.0161886	0.307545	0.906696	-0.00853265	0.0127898	0.505437	0.968862	0.0150995	0.0127516	0.237747	0.896289	0.0138472	0.0124876	0.268794	0.907586
GLYCOL.GLYOXDEG.PWY	0.0573209	0.0521452	0.272959	0.906696	0.0680044	0.0411973	0.100346	0.849914	0.0436554	0.040971	0.287906	0.917005	0.0597088	0.0401227	0.138262	0.82978
GLYCOLYSIS	0.00797783	0.00733564	0.278086	0.906696	-0.00409319	0.00579551	0.480831	0.965038	-0.00384915	0.00580029	0.50769	0.955458	-0.00370928	0.0056802	0.514483	0.955458
GLYCOLYSIS.E.D	0.0110493	0.0181236	0.542767	0.968862	0.0137687	0.0143185	0.337395	0.919413	-0.0070428	0.014245	0.621555	0.976587	-0.00022286	0.0139501	0.98727	0.998658
GLYCOLYSIS.TCA.GLYOX.BYPASS	0.000170144	0.0611673	0.997783	0.999836	0.0634001	0.0483251	0.191019	0.873177	-0.0320015	0.0482369	0.507812	0.955458	-0.00709723	0.0472382	0.880722	0.994048
GLYOXYLATE.BYPASS	-0.00373677	0.066928	0.95553	0.999404	0.070235	0.0528764	0.185575	0.873177	-0.0349182	0.0528079	0.509214	0.955458	-0.0104349	0.0517146	0.840292	0.986722
GOLPDLCAT.PWY	-0.0660022	0.0438311	0.133665	0.856719	-0.00743113	0.0346287	0.830299	0.9923	-0.00531531	0.0344731	0.877615	0.992986	0.0366865	0.0337593	0.278455	0.915613
HCAMHPDEG.PWY	-0.0887012	0.117765	0.452198	0.955038	-0.0240485	0.0930399	0.796302	0.9923	-0.0239475	0.0922907	0.795529	0.984134	-0.093718	0.0903799	0.301	0.917005
HEME.BIOSYNTHESIS.II	-0.00889556	0.0627393	0.88739	0.996573	0.0617922	0.0495671	0.213967	0.889922	-0.0384615	0.0494206	0.437329	0.955458	0.00665433	0.0483974	0.890777	0.994956
HEMESYN2.PWY	0.0478015	0.0416355	0.252281	0.906696	0.0690304	0.0328941	0.0370918	0.805596	-0.0261532	0.0329261	0.427949	0.953444	-0.0355526	0.0322444	0.271507	0.909079
HEXITOLDEGSUPER.PWY	0.0280932	0.0218651	0.200312	0.8839	0.0167578	0.0172745	0.333156	0.914469	0.0265123	0.0171306	0.123263	0.825284	0.0101647	0.0167759	0.545251	0.955458
HISDEG.PWY	-0.0321638	0.02661	0.22818	0.900931	-0.00513798	0.0210232	0.807171	0.9923	-0.0201834	0.0208862	0.335018	0.921058	-0.025458	0.0204538	0.214691	0.893295
HISTSYN.PWY	0.00201485	0.00803952	0.802363	0.9923	-0.00980223	0.00635161	0.124324	0.85624	0.00724712	0.00633949	0.254314	0.904018	0.00866416	0.00620823	0.164362	0.856427
HOMOSER.METSYN.PWY	0.0400929	0.0189731	0.0358102	0.805596	0.00823684	0.0149897	0.583267	0.968862	0.0222975	0.0148852	0.135696	0.82978	0.0326906	0.014577	0.0260034	0.787786
HSERMETANA.PWY	0.037752	0.0216646	0.0829247	0.849914	0.00511762	0.0171161	0.765251	0.9923	0.0220825	0.0169782	0.194858	0.887378	0.0340979	0.0166267	0.0415718	0.787786
ILEUDEG.PWY	-0.0844584	0.0990461	0.394821	0.931032	-0.0725797	0.0782513	0.354758	0.925105	-0.0633902	0.0776991	0.415547	0.946868	-0.0807867	0.0760904	0.289624	0.917005
ILEUSYN.PWY	-0.000570138	0.00671849	0.932455	0.996573	9.50052e-05	0.00530794	0.985737	0.999836	-0.000429111	0.00526876	0.935169	0.997591	0.00225914	0.00515967	0.661964	0.976587
KDO.NAGLIPASYN.PWY	0.00898126	0.100179	0.928652	0.996573	0.0509488	0.0791463	0.520478	0.968862	0.039964	0.0786731	0.612022	0.976587	0.0204456	0.0770442	0.79099	0.984134
KETOGLUCONMET.PWY	-0.0286523	0.0738922	0.698601	0.986756	-0.0262148	0.0583784	0.653875	0.977744	-0.0500292	0.0578903	0.388494	0.937189	-0.0477829	0.0566917	0.400302	0.93766
LACTOSECAT.PWY	-0.037619	0.0585995	0.521619	0.968862	-0.021632	0.0462965	0.640822	0.973597	0.00698112	0.0459225	0.879322	0.993518	0.0419146	0.0449717	0.352433	0.925226
LEU.DEG2.PWY	-0.0567607	0.0830914	0.495315	0.968862	0.0674746	0.0656462	0.305243	0.906696	-0.0930587	0.0654056	0.156331	0.853827	-0.0608167	0.0640514	0.343496	0.921058
LIPASYN.PWY	-3.7572	1.13807	0.00113668	0.805596	-2.12943	0.899133	0.0188084	0.805596	-0.110348	0.916878	0.904324	0.997066	-0.533298	0.897895	0.553212	0.95671
LPSSYN.PWY	-0.189037	0.155906	0.22673	0.900931	-0.0781695	0.123173	0.526385	0.968862	-0.0981678	0.122583	0.424168	0.952966	-0.0214455	0.120045	0.858394	0.987551
MET.SAM.PWY	0.0329344	0.0154477	0.0342091	0.805596	0.00657422	0.0122044	0.590701	0.968862	0.0187647	0.0121093	0.122792	0.825284	0.0278008	0.0118586	0.0200257	0.787786
METH.ACETATE.PWY	0.0611122	0.0405384	0.133233	0.856719	-0.00656614	0.0320273	0.837764	0.9923	0.0304771	0.0320391	0.342611	0.921058	0.0115972	0.0313758	0.712049	0.976587
METHANOGENESIS.PWY	-0.625935	0.299164	0.0376569	0.805596	-0.26405	0.236355	0.265238	0.906696	-0.26935	0.236224	0.255534	0.904018	-0.28903	0.231333	0.212954	0.893295
METHGLYUT.PWY	0.0203669	0.110063	0.853377	0.9943	0.0595909	0.0869553	0.493933	0.968862	0.0399955	0.0863031	0.643552	0.976587	0.0796142	0.0845162	0.347313	0.923148
METHYLGALLATE.DEGRADATION.PWY	-0.0236164	0.160226	0.882967	0.996573	0.0210212	0.126586	0.868273	0.996573	-0.0195303	0.124084	0.875089	0.992032	-0.252833	0.121515	0.0387186	0.787786
NAD.BIOSYNTHESIS.II	0.0130722	0.0424802	0.758608	0.991741	-0.00795428	0.0335615	0.812891	0.9923	0.0297058	0.0333	0.373414	0.937117	0.0115303	0.0326106	0.724024	0.976587
NADSYN.PWY	-0.0241718	0.0756588	0.749688	0.991416	0.0569639	0.0597741	0.34173	0.920404	-0.0463501	0.0595676	0.43741	0.955458	-0.0327216	0.0583342	0.575462	0.960215
NAGLIPASYN.PWY	-0.0812146	0.0588477	0.16908	0.8694	-0.0475955	0.0464926	0.307185	0.906696	-0.0172597	0.046355	0.71003	0.976587	-0.0323639	0.0453952	0.476704	0.955458
NONMEVIPP.PWY	-0.0111868	0.00817085	0.172478	0.871986	-0.00921799	0.00645537	0.154841	0.860035	-0.000151439	0.00643893	0.981259	0.997649	0.00485858	0.00630562	0.44189	0.955458
NONOXIPENT.PWY	0.00417413	0.00957039	0.663191	0.979812	-0.00340162	0.00756108	0.653273	0.977622	0.0036103	0.007509	0.631179	0.976587	0.00729804	0.00735352	0.322157	0.919974
OANTIGEN.PWY	0.00387685	0.0101123	0.701839	0.988619	-0.00484638	0.00798921	0.544784	0.968862	0.00330406	0.00792688	0.677252	0.976587	0.00955865	0.00776276	0.219618	0.893295
ORNARGDEG.PWY	0.012225	0.115501	0.915811	0.996573	0.0553204	0.0912514	0.545031	0.968862	0.0112032	0.0907426	0.901864	0.997026	0.0112574	0.0888638	0.899318	0.99679
ORNDEG.PWY	0.0252851	0.0970585	0.794731	0.9923	0.0618137	0.076681	0.421119	0.938643	-0.000661581	0.0763042	0.993091	0.999095	-0.00493768	0.0747244	0.94738	0.997591
P101.PWY	-0.126331	0.120264	0.294761	0.906696	-0.0271801	0.0950145	0.775122	0.9923	-0.102049	0.0943224	0.280572	0.917005	-0.00818379	0.0923695	0.929488	0.997591
P105.PWY	-0.00847474	0.0504929	0.866876	0.996573	0.0456386	0.0398919	0.253946	0.906696	-0.0267935	0.0397989	0.501571	0.955458	-0.010483	0.0389749	0.788228	0.984134
P108.PWY	-0.0575195	0.0365263	0.116873	0.849914	-0.0289229	0.0288575	0.317408	0.909749	-0.0266552	0.0287536	0.355015	0.925226	-0.0291783	0.0281583	0.301331	0.917005
P122.PWY	0.0193163	0.022661	0.394993	0.931032	0.0227473	0.0179033	0.205337	0.889922	0.000495639	0.017844	0.977868	0.997649	0.00830871	0.0174745	0.634959	0.976587
P124.PWY	-0.00753168	0.0259984	0.772343	0.9923	0.0114079	0.02054	0.579234	0.968862	-0.00744934	0.0203501	0.714702	0.976587	0.0185241	0.0199288	0.353725	0.925226
P125.PWY	-0.0371666	0.0430956	0.389473	0.930025	0.0170804	0.0340476	0.61645	0.971837	-0.0291347	0.0339364	0.391624	0.937189	-0.0156967	0.0332338	0.637211	0.976587
P161.PWY	0.0373401	0.0227064	0.101626	0.849914	0.00275071	0.0179392	0.878286	0.996573	0.0153773	0.0179399	0.392368	0.937189	0.00495716	0.0175684	0.778106	0.984134
P162.PWY	-0.0648333	0.0426583	0.13011	0.856719	-0.000986733	0.0337022	0.976672	0.999836	-0.0245299	0.0336234	0.466507	0.955458	0.0143036	0.0329272	0.664458	0.976587
P163.PWY	-0.165243	0.0628283	0.00919077	0.805596	-0.0674369	0.0496374	0.175784	0.871986	-0.0307736	0.0500822	0.539599	0.955458	-0.00156211	0.0490453	0.974623	0.997591
P164.PWY	0.006199	0.0243132	0.799009	0.9923	0.0151075	0.0192086	0.432493	0.946232	0.0143937	0.0190593	0.451	0.955458	0.0194809	0.0186647	0.297852	0.917005
P184.PWY	-0.040817	0.203054	0.840888	0.9923	0.00594521	0.160423	0.970474	0.999836	-8.09071e-05	0.156832	0.999589	0.999963	-0.335693	0.153585	0.02998	0.787786
P221.PWY	0.060965	0.0397106	0.126284	0.85624	-0.00989076	0.0313733	0.752888	0.991416	0.0535322	0.0312486	0.0882197	0.823799	0.0410883	0.0306016	0.180874	0.869389
P23.PWY	0.000440295	0.0526991	0.993342	0.999836	0.0810624	0.0416349	0.0529161	0.805596	-0.0288297	0.0418466	0.491649	0.955458	-0.00337969	0.0409802	0.934353	0.997591
P241.PWY	-0.534173	0.277253	0.0554185	0.805596	-0.172925	0.219044	0.430768	0.945596	-0.298317	0.218427	0.173528	0.863098	-0.267688	0.213905	0.212216	0.893295
P261.PWY	-0.0557395	0.0832666	0.503995	0.968862	-0.0434286	0.0657847	0.509898	0.968862	-0.026522	0.065399	0.685507	0.976587	-0.0311717	0.0640449	0.626984	0.976587
P281.PWY	0.000519861	0.105859	0.996087	0.999836	-0.00744512	0.083634	0.929154	0.996573	0.0711786	0.0829311	0.391747	0.937189	0.0293975	0.081214	0.717746	0.976587
P341.PWY	0.110185	0.0679473	0.106434	0.849914	0.029902	0.0536817	0.578124	0.968862	0.108339	0.0531501	0.04281	0.787786	0.0605759	0.0520497	0.245867	0.904018
P381.PWY	-0.395794	0.189514	0.0380023	0.805596	0.00267631	0.149725	0.985756	0.999836	-0.151997	0.150604	0.314057	0.919974	-0.124889	0.147486	0.398112	0.937189
P4.PWY	0.0114659	0.0103042	0.267138	0.906696	0.00877575	0.00814086	0.282318	0.906696	0.00651002	0.00809098	0.421991	0.95101	0.00903053	0.00792346	0.255746	0.904018
P42.PWY	-0.0270135	0.0253085	0.287073	0.906696	-0.0258333	0.0199949	0.197829	0.881175	-0.0133119	0.01989	0.50408	0.955458	-0.0220946	0.0194782	0.257996	0.904018
P441.PWY	0.0174549	0.0112468	0.122223	0.85624	-0.00587409	0.00888556	0.509309	0.968862	0.00872414	0.00892278	0.329368	0.921058	0.00066064	0.00873803	0.939808	0.997591
P461.PWY	0.0395347	0.0405499	0.330738	0.914131	0.0238154	0.0320364	0.458108	0.957234	0.0518907	0.0316602	0.102764	0.823799	0.00949251	0.0310046	0.759793	0.983605
P562.PWY	0.0533579	0.0410261	0.194876	0.877229	0.0431121	0.0324126	0.184977	0.873177	0.0170579	0.0323521	0.598589	0.971439	0.0118437	0.0316822	0.708922	0.976587
P621.PWY	-0.108436	0.101344	0.285902	0.906696	-0.0879315	0.080067	0.273407	0.906696	-0.080793	0.0795085	0.310764	0.919974	-0.0948062	0.0778623	0.224784	0.896289
PANTO.PWY	0.00128648	0.0108662	0.905874	0.996573	-0.00204889	0.00858487	0.811607	0.9923	0.00421251	0.0085261	0.621789	0.976587	0.00207385	0.00834957	0.804093	0.984134
PANTOSYN.PWY	0.00242808	0.00711372	0.733213	0.989521	-0.00318456	0.00562019	0.571593	0.968862	0.00342027	0.00558964	0.541292	0.955458	0.00308417	0.00547391	0.573763	0.959955
PENTOSE.P.PWY	0.0129634	0.0256877	0.61435	0.971837	0.0149741	0.0202945	0.461464	0.960049	-0.0088091	0.0201662	0.662703	0.976587	-0.0129677	0.0197487	0.512158	0.955458
PEPTIDOGLYCANSYN.PWY	-0.00270907	0.0079508	0.73366	0.989521	-0.00701044	0.00628152	0.265723	0.906696	-0.000346757	0.00625294	0.95583	0.997591	0.00350178	0.00612348	0.568049	0.959261
PHOSLIPSYN.PWY	0.0060722	0.00927966	0.513624	0.968862	-0.00175583	0.00733139	0.810963	0.9923	0.00292317	0.00729037	0.688869	0.976587	0.00519141	0.00713942	0.467973	0.955458
POLYAMINSYN3.PWY	0.0617351	0.0441476	0.163525	0.860854	0.00288384	0.0348787	0.934186	0.996573	0.0253464	0.0347357	0.46642	0.955458	-0.0164297	0.0340166	0.629622	0.976587
POLYAMSYN.PWY	-0.0436848	0.0339234	0.199299	0.882533	-0.0150214	0.0268011	0.575772	0.968862	-0.0156959	0.0266855	0.557065	0.95671	0.00581995	0.026133	0.823989	0.984134
POLYISOPRENSYN.PWY	0.0265035	0.021178	0.212206	0.889922	0.0159207	0.0167316	0.342465	0.920489	0.0103082	0.0166451	0.536415	0.955458	-0.0060915	0.0163004	0.709016	0.976587
PPGPPMET.PWY	0.0266799	0.0629707	0.672242	0.980969	0.0702903	0.0497499	0.159225	0.860035	-0.00376768	0.0496799	0.939622	0.997591	0.00620716	0.0486513	0.898604	0.99679
PROTOCATECHUATE.ORTHO.CLEAVAGE.PWY	-0.0880898	0.0975664	0.367665	0.928502	-0.00379868	0.0770822	0.960744	0.999836	-0.0648413	0.0766377	0.398507	0.937189	-0.0208822	0.0750509	0.781111	0.984134
PRPP.PWY	-0.00199438	0.0248068	0.936001	0.996573	0.0177882	0.0195985	0.365152	0.928502	-0.013166	0.0195094	0.500536	0.955458	-0.00812074	0.0191055	0.671252	0.976587
PWY.1269	-0.0727478	0.0421342	0.0857657	0.849914	-0.0347181	0.0332881	0.298208	0.906696	-0.0131339	0.0332829	0.693543	0.976587	-0.0188431	0.0325938	0.563825	0.957935
PWY.1361	-0.0592103	0.0925308	0.52296	0.968862	-0.0358067	0.0731038	0.6248	0.971837	-0.00211799	0.0723922	0.976688	0.997591	-0.079803	0.0708933	0.261631	0.904018
PWY.1422	0.0175065	0.0856936	0.83833	0.9923	0.100454	0.0677021	0.139424	0.856719	-0.0393991	0.0676265	0.56081	0.957917	-0.0418138	0.0662264	0.528504	0.955458
PWY.1501	0.545938	0.675386	0.419844	0.938643	0.665262	0.533588	0.213918	0.889922	-0.454108	0.529338	0.391971	0.937189	-0.756172	0.518379	0.146186	0.844792
PWY.1541	-0.119401	0.113829	0.295447	0.906696	-0.0842216	0.0899306	0.35012	0.923945	-0.0656322	0.089358	0.463501	0.955458	-0.0938956	0.0875079	0.284547	0.917005
PWY.1622	0.0688558	0.0585912	0.241295	0.906696	0.0072069	0.0462899	0.876432	0.996573	0.0313693	0.0460282	0.496317	0.955458	0.0519516	0.0450752	0.250448	0.904018
PWY.181	-0.0536414	0.107166	0.617236	0.971837	0.0202253	0.0846667	0.811439	0.9923	-0.0837536	0.0840047	0.319946	0.919974	-0.0182931	0.0822654	0.824251	0.984134
PWY.1861	0.0327628	0.0361748	0.366179	0.928502	0.0119516	0.0285798	0.676256	0.982059	0.0135517	0.0284322	0.634137	0.976587	0.00975765	0.0278435	0.726367	0.976587
PWY.1882	-0.0838527	0.926564	0.92798	0.996573	0.00267248	0.732031	0.997091	0.999836	0.776241	0.71973	0.282083	0.917005	1.45219	0.704828	0.0406409	0.787786
PWY.2201	-0.105492	0.0393651	0.00797063	0.805596	-0.0628125	0.0311003	0.0447316	0.805596	-0.0621437	0.0311129	0.0471213	0.787786	-0.0112753	0.0304687	0.711722	0.976587
PWY.2221	-0.571234	0.632084	0.367209	0.928502	0.072337	0.499377	0.88497	0.996573	-0.0088571	0.495166	0.985746	0.998658	-0.607411	0.484914	0.211786	0.893295
PWY.2941	0.0708678	0.0372343	0.0584174	0.818247	0.0113835	0.0294169	0.699184	0.986829	0.0267272	0.0294572	0.365311	0.933233	0.00499137	0.0288473	0.862803	0.988148
PWY.2942	0.000748207	0.00539272	0.88979	0.996573	-0.00522876	0.00426051	0.221145	0.896323	0.000244326	0.00424572	0.954167	0.997591	0.00391626	0.00415782	0.347362	0.923148
PWY.3001	-0.00258453	0.00496839	0.603495	0.969099	-0.00582883	0.00392527	0.139108	0.856719	0.00222623	0.00391318	0.570049	0.959261	0.00358354	0.00383216	0.350837	0.924867
PWY.3081	-0.116409	0.157862	0.461724	0.960049	-0.0227049	0.124719	0.855726	0.9943	0.0514359	0.123925	0.678539	0.976587	-0.033277	0.121359	0.784208	0.984134
PWY.3661	-0.0781259	0.113721	0.492868	0.968224	0.0295898	0.0898449	0.742236	0.990884	0.00258279	0.0891675	0.976921	0.997591	-0.0912423	0.0873213	0.297311	0.917005
PWY.3781	-0.00762957	0.0685536	0.911494	0.996573	0.0638213	0.0541607	0.240029	0.906696	-0.0563743	0.0539503	0.297298	0.917005	-0.0267912	0.0528333	0.612643	0.976587
PWY.3801	-0.0127213	0.0852801	0.881567	0.996573	0.0744066	0.0673755	0.270745	0.906696	-0.0287574	0.0671627	0.668978	0.976587	-0.051953	0.0657722	0.430512	0.955184
PWY.3941	-0.119033	0.169614	0.483616	0.966027	-0.0335892	0.134004	0.802331	0.9923	0.0961076	0.132793	0.47006	0.955458	-0.0593327	0.130044	0.648697	0.976587
PWY.4361	-0.126885	0.0744431	0.089827	0.849914	-0.0452054	0.0588137	0.443012	0.954214	-0.0705407	0.058638	0.230383	0.896289	-0.0329428	0.0574239	0.566822	0.959004
PWY.4722	-0.109512	0.134118	0.415151	0.93642	-0.0546779	0.105959	0.606397	0.970932	-0.0785466	0.105257	0.45639	0.955458	-0.0717466	0.103078	0.487199	0.955458
PWY.4984	-0.0705486	0.033504	0.0364615	0.805596	0.000421393	0.0264698	0.987314	0.999836	0.00903242	0.026663	0.735139	0.978021	-0.0117049	0.0261109	0.654432	0.976587
PWY.5005	0.00368179	0.0468304	0.937413	0.996573	-0.0222195	0.0369983	0.548807	0.968862	-0.00107368	0.0367454	0.976718	0.997591	0.0247948	0.0359846	0.491584	0.955458
PWY.5022	-0.0336733	0.0363935	0.355932	0.925105	0.018539	0.0287527	0.519801	0.968862	-0.0359843	0.0286262	0.210183	0.893295	-0.00643186	0.0280335	0.818762	0.984134
PWY.5028	-0.181427	0.0886775	0.0420535	0.805596	-0.0495217	0.0700595	0.480469	0.965038	-0.102141	0.0697901	0.144866	0.843672	0.00850135	0.0683451	0.901131	0.997026
PWY.5088	-0.188893	0.143006	0.188031	0.873177	-0.144329	0.112982	0.202902	0.887452	-0.158095	0.112265	0.160592	0.854168	-0.110216	0.109941	0.317293	0.919974
PWY.5097	0.00585603	0.00497625	0.240655	0.906696	-0.00308976	0.00393148	0.432841	0.946232	0.0012568	0.00393884	0.749996	0.980818	0.0034503	0.00385729	0.37212	0.936476
PWY.5100	-0.00165995	0.010827	0.878302	0.996573	-0.00824615	0.00855389	0.336181	0.918055	0.00649764	0.00849139	0.445039	0.955458	0.00982564	0.00831558	0.238749	0.896289
PWY.5101	3.97178e-05	0.00608584	0.994799	0.999836	-0.000429928	0.00480811	0.928839	0.996573	0.00146651	0.00476985	0.758813	0.98313	0.00348015	0.00467109	0.457109	0.955458
PWY.5103	-0.0017164	0.00609559	0.778552	0.9923	-0.00404507	0.00481581	0.401921	0.932006	0.004512	0.0047725	0.34557	0.92227	0.0059852	0.00467368	0.201789	0.891896
PWY.5104	-0.00603765	0.00769191	0.433406	0.946232	-0.00495225	0.00607698	0.416073	0.93642	0.00166643	0.00604163	0.782964	0.984134	0.00414263	0.00591654	0.484618	0.955458
PWY.5121	-0.00985391	0.00687471	0.153294	0.860035	-0.0076869	0.00543135	0.158518	0.860035	-0.00124837	0.00541695	0.817969	0.984134	0.003692	0.00530479	0.487241	0.955458
PWY.5154	-0.0766202	0.0582423	0.189811	0.873177	-0.0640465	0.0460142	0.16548	0.862601	0.0249696	0.0459379	0.587347	0.965164	0.00495155	0.0449868	0.912465	0.997591
PWY.5177	-0.0757999	0.0500339	0.131335	0.856719	0.00197574	0.0395292	0.960186	0.999836	-0.0406743	0.0394684	0.303977	0.917005	-0.00454124	0.0386512	0.906586	0.997066
PWY.5178	-0.150265	0.209869	0.474819	0.962548	-0.00781186	0.165807	0.962469	0.999836	-0.0707519	0.162633	0.663996	0.976587	-0.359492	0.159266	0.0250619	0.787786
PWY.5179	-0.0906001	0.261699	0.729551	0.989521	0.121507	0.206755	0.557396	0.968862	0.13772	0.205435	0.503377	0.955458	-0.0416353	0.201182	0.836254	0.986253
PWY.5180	-0.0471865	0.0503857	0.350126	0.923945	0.0163392	0.0398072	0.681903	0.984132	0.0163241	0.0396779	0.681202	0.976587	-0.0159719	0.0388564	0.68147	0.976587
PWY.5181	-0.136771	0.0767064	0.0760734	0.849914	-0.0331515	0.0606018	0.584953	0.968862	-0.084192	0.060416	0.164981	0.856427	-0.0335852	0.0591651	0.570898	0.959261
PWY.5182	-0.0471865	0.0503857	0.350126	0.923945	0.0163392	0.0398072	0.681903	0.984132	0.0163241	0.0396779	0.681202	0.976587	-0.0159719	0.0388564	0.68147	0.976587
PWY.5183	-0.744294	1.24503	0.550631	0.968862	0.827521	0.983632	0.401175	0.932006	-0.446963	0.979365	0.648604	0.976587	0.646495	0.959087	0.501032	0.955458
PWY.5184	-0.127171	0.100504	0.207201	0.889922	-0.0924296	0.079403	0.245767	0.906696	-0.068042	0.0789548	0.389823	0.937189	-0.093203	0.07732	0.229445	0.896289
PWY.5188	0.00890455	0.0192908	0.644866	0.975067	0.0162865	0.0152407	0.28651	0.906696	0.00305622	0.0151715	0.840552	0.986722	0.00822432	0.0148573	0.580494	0.962978
PWY.5189	0.0138357	0.0211993	0.51472	0.968862	0.0184257	0.0167485	0.272573	0.906696	0.00387963	0.0166721	0.816228	0.984134	0.00983773	0.016327	0.547484	0.955488
PWY.5198	-0.235533	0.117636	0.0465913	0.805596	-0.0854937	0.0929379	0.358717	0.926743	-0.14147	0.0927	0.128541	0.828311	-0.0566705	0.0907807	0.53316	0.955458
PWY.5265	-0.0508969	0.0875501	0.561652	0.968862	-0.0440867	0.0691688	0.524597	0.968862	-0.0412202	0.0684885	0.547942	0.955508	0.0467542	0.0670705	0.486544	0.955458
PWY.5266	-0.0675592	0.0485492	0.165578	0.862601	0.00723258	0.0383562	0.850623	0.993969	0.00152472	0.0383566	0.968331	0.997591	-0.0220999	0.0375625	0.556951	0.95671
PWY.5273	-0.0675592	0.0485492	0.165578	0.862601	0.00723258	0.0383562	0.850623	0.993969	0.00152472	0.0383566	0.968331	0.997591	-0.0220999	0.0375625	0.556951	0.95671
PWY.5304	0.0831433	0.0424051	0.0512827	0.805596	0.00966437	0.0335021	0.773281	0.9923	0.0737594	0.033256	0.0276683	0.787786	0.0484654	0.0325674	0.138262	0.82978
PWY.5345	-0.0454166	0.0321544	0.159348	0.860035	0.00354878	0.0254036	0.889039	0.996573	-0.00374712	0.0254193	0.882953	0.994466	-0.0116305	0.024893	0.640843	0.976587
PWY.5347	0.0175385	0.0108075	0.106181	0.849914	-0.000117708	0.00853841	0.989014	0.999836	0.0180552	0.00837395	0.0322506	0.787786	0.0242047	0.00820057	0.00353351	0.787786
PWY.5384	0.078942	0.0371703	0.034898	0.805596	0.0148978	0.0293663	0.612488	0.971837	0.0496811	0.0293191	0.0917051	0.823799	0.0154994	0.0287121	0.589913	0.966733
PWY.5392	-0.0972979	0.099695	0.330248	0.914013	-0.0802721	0.0787639	0.309345	0.906696	-0.0714896	0.078252	0.36202	0.93134	-0.0787495	0.0766318	0.305345	0.917005
PWY.5415	-0.0279003	0.0652032	0.669179	0.980779	0.00407152	0.0515137	0.937081	0.996573	0.00282928	0.0511702	0.955961	0.997591	-0.0234904	0.0501108	0.639738	0.976587
PWY.5417	-0.0309683	0.125778	0.805765	0.9923	0.0492371	0.0993704	0.62079	0.971837	-0.0502297	0.0981488	0.609367	0.976587	-0.160336	0.0961166	0.0968304	0.823799
PWY.5419	0.0514044	0.0797931	0.520159	0.968862	0.0670042	0.0630405	0.289101	0.906696	0.0132131	0.0626236	0.833106	0.986253	-0.0473068	0.061327	0.441375	0.955458
PWY.5420	0.0385103	0.073634	0.601548	0.968862	0.0567062	0.0581744	0.330839	0.914131	0.0114411	0.0577535	0.843163	0.986803	-0.0457623	0.0565577	0.41939	0.949239
PWY.5430	-0.177169	0.193883	0.36191	0.926743	-0.0221071	0.153177	0.885388	0.996573	-0.0825225	0.150116	0.583112	0.962978	-0.355766	0.147008	0.0163991	0.787786
PWY.5431	-0.0309683	0.125778	0.805765	0.9923	0.0492371	0.0993704	0.62079	0.971837	-0.0502297	0.0981488	0.609367	0.976587	-0.160336	0.0961166	0.0968304	0.823799
PWY.5484	0.0153202	0.0140111	0.275497	0.906696	-0.000983314	0.0110694	0.929303	0.996573	-0.00876219	0.0110248	0.427676	0.953444	-0.00853977	0.0107966	0.429883	0.954509
PWY.5499	0.0362818	0.0296106	0.221883	0.897206	0.0135208	0.0233938	0.563929	0.968862	0.0388937	0.0231446	0.0944045	0.823799	0.00870596	0.0226654	0.7013	0.976587
PWY.5505	0.029882	0.0226353	0.188272	0.873177	-0.00483158	0.017883	0.787298	0.9923	0.0301602	0.0177435	0.0907016	0.823799	0.0286944	0.0173761	0.100209	0.823799
PWY.5507	-0.0601672	0.0457092	0.189556	0.873177	-0.0301159	0.0361125	0.405291	0.933706	-0.0484368	0.0354513	0.173359	0.863098	-0.0896023	0.0347173	0.0105589	0.787786
PWY.5509	0.00400914	0.0184927	0.828585	0.9923	-0.0162091	0.0146101	0.268551	0.906696	0.0096474	0.0145762	0.508813	0.955458	0.00644948	0.0142744	0.651881	0.976587
PWY.5519	0.0567201	0.270834	0.834325	0.9923	0.239485	0.213972	0.264363	0.906696	0.217335	0.211072	0.304389	0.917005	-0.204803	0.206702	0.322958	0.919974
PWY.5529	-0.153309	0.0900513	0.0901987	0.849914	-0.0612197	0.0711449	0.390532	0.930025	-0.0367123	0.0711236	0.606294	0.976527	-0.0324186	0.069651	0.642113	0.976587
PWY.5531	-0.01861	0.0759605	0.806707	0.9923	0.0543647	0.0600125	0.366068	0.928502	-0.0365497	0.0597974	0.541734	0.955458	-0.0184767	0.0585593	0.75269	0.981943
PWY.5532	-0.0563942	0.0773544	0.466819	0.961805	-0.00337698	0.0611137	0.955988	0.999404	-0.0200416	0.0607471	0.741801	0.979293	-0.0400455	0.0594893	0.501615	0.955458
PWY.5634	-0.0904123	0.261571	0.729963	0.989521	0.121478	0.206654	0.557299	0.968862	0.137671	0.205335	0.503319	0.955458	-0.0416913	0.201083	0.835957	0.986253
PWY.5647	-0.00285835	0.0768971	0.970385	0.999836	0.0707578	0.0607524	0.245511	0.906696	-0.0335164	0.0605727	0.58065	0.962978	-0.0405909	0.0593186	0.494575	0.955458
PWY.5651	-0.0238755	0.0764803	0.755226	0.991556	0.0584235	0.0604232	0.334742	0.91725	-0.0467516	0.0602189	0.438439	0.955458	-0.0329637	0.0589721	0.576798	0.960405
PWY.5654	0.0107971	0.0747141	0.88524	0.996573	0.0778241	0.0590278	0.188845	0.873177	-0.0229903	0.0588815	0.696613	0.976587	-0.0418562	0.0576624	0.468746	0.955458
PWY.5655	0.0127791	0.0746932	0.864325	0.996573	0.0840485	0.0590113	0.155901	0.860035	-0.0237522	0.0589366	0.687363	0.976587	-0.0348327	0.0577164	0.54684	0.955458
PWY.5656	0.0354491	0.0810426	0.662277	0.979138	0.108574	0.0640276	0.0914686	0.849914	-0.0283402	0.0640476	0.658609	0.976587	-0.0378772	0.0627215	0.546587	0.955458
PWY.5659	-0.014917	0.012322	0.227457	0.900931	-0.00270902	0.00973497	0.781083	0.9923	-0.00732516	0.00968213	0.450187	0.955458	-0.0101627	0.00948166	0.285069	0.917005
PWY.5667	0.00886865	0.00956777	0.355064	0.925105	-0.00141416	0.007559	0.851782	0.993969	0.00459647	0.00752238	0.541857	0.955458	0.00662276	0.00736663	0.369707	0.935205
PWY.5676	-0.0585464	0.0355689	0.101311	0.849914	-0.0314786	0.0281011	0.263957	0.906696	-0.0183353	0.0280584	0.514194	0.955458	0.0022173	0.0274775	0.935764	0.997591
PWY.5677	-0.148962	0.0643389	0.0215974	0.805596	-0.0555664	0.0508309	0.275618	0.906696	-0.0326505	0.0509769	0.522572	0.955458	0.0267178	0.0499214	0.5931	0.968413
PWY.5679	-0.102447	0.26816	0.702833	0.988816	0.151806	0.211859	0.474482	0.962474	0.140932	0.210414	0.503756	0.955458	-0.102084	0.206058	0.620841	0.976587
PWY.5686	0.000837543	0.00729107	0.90866	0.996573	-0.00624699	0.0057603	0.279434	0.906696	9.93236e-05	0.00573759	0.986205	0.998658	0.0043209	0.00561879	0.442782	0.955458
PWY.5695	-0.00585406	0.0107134	0.585373	0.968862	0.00075607	0.00846408	0.92891	0.996573	-0.0136969	0.00836334	0.103028	0.823799	-0.0081876	0.00819018	0.318653	0.919974
PWY.5705	0.0374366	0.0385131	0.332183	0.914197	0.0220161	0.0304272	0.470166	0.962132	0.0215426	0.0302613	0.477353	0.955458	0.0144895	0.0296348	0.625415	0.976587
PWY.5737	-0.0906701	0.261731	0.729382	0.989521	0.121481	0.20678	0.557527	0.968862	0.137716	0.205461	0.503443	0.955458	-0.0416482	0.201207	0.836224	0.986253
PWY.5741	-0.298457	0.426944	0.485318	0.967309	-0.317671	0.337306	0.347421	0.921696	0.0356457	0.335733	0.91555	0.997591	-0.0806833	0.328782	0.806394	0.984134
PWY.5747	-0.0306643	0.0782202	0.695451	0.985837	0.0663319	0.0617978	0.284379	0.906696	-0.0211085	0.061679	0.73253	0.976587	-0.0469332	0.0604019	0.438054	0.955458
PWY.5757	-0.0907416	0.261764	0.72921	0.989521	0.121472	0.206806	0.557609	0.968862	0.137751	0.205487	0.503389	0.955458	-0.0415688	0.201233	0.836552	0.986253
PWY.5823	-0.261935	0.144781	0.0719035	0.849914	-0.183448	0.114384	0.110315	0.849914	-0.00598539	0.11455	0.95838	0.997591	-0.0693527	0.112179	0.537114	0.955458
PWY.5837	-0.0476516	0.081933	0.561487	0.968862	0.0018047	0.064731	0.977785	0.999836	0.00267397	0.0643181	0.966879	0.997591	-0.0330007	0.0629864	0.600896	0.972667
PWY.5838	-0.0669537	0.064602	0.301247	0.906696	-0.00921205	0.0510387	0.856947	0.9943	-0.00314926	0.0507909	0.95062	0.997591	-0.0333865	0.0497393	0.502837	0.955458
PWY.5840	-0.0569864	0.0648158	0.380329	0.930025	-0.00372382	0.0512076	0.9421	0.996784	-0.00161652	0.0509261	0.974709	0.997591	-0.0324003	0.0498717	0.516638	0.955458
PWY.5845	-0.080822	0.0582415	0.166748	0.865041	0.0145218	0.0460136	0.752632	0.991416	-0.0261211	0.0460632	0.571293	0.959261	-0.0265471	0.0451094	0.556848	0.95671
PWY.5850	-0.0175267	0.0626621	0.779991	0.9923	0.0355327	0.0495061	0.47374	0.962132	0.00273619	0.0493077	0.955801	0.997591	0.0143663	0.0482868	0.766374	0.983631
PWY.5855	-0.0360028	0.0660685	0.586398	0.968862	0.0255444	0.0521973	0.625099	0.971837	-0.0168406	0.0519113	0.745962	0.979499	0.0250932	0.0508365	0.622119	0.976587
PWY.5856	-0.0360028	0.0660685	0.586398	0.968862	0.0255444	0.0521973	0.625099	0.971837	-0.0168406	0.0519113	0.745962	0.979499	0.0250932	0.0508365	0.622119	0.976587
PWY.5857	-0.0360028	0.0660685	0.586398	0.968862	0.0255444	0.0521973	0.625099	0.971837	-0.0168406	0.0519113	0.745962	0.979499	0.0250932	0.0508365	0.622119	0.976587
PWY.5860	-0.0162057	0.0653287	0.804336	0.9923	0.0367172	0.0516129	0.477656	0.962998	0.00398873	0.0513947	0.938215	0.997591	0.0163518	0.0503306	0.745601	0.979499
PWY.5861	-0.0687257	0.0703243	0.329599	0.913981	-0.0110786	0.0555596	0.84215	0.9923	-0.00191266	0.0552788	0.972433	0.997591	-0.0327751	0.0541343	0.545563	0.955458
PWY.5862	-0.0810264	0.0618651	0.191768	0.873177	0.0154119	0.0488765	0.752839	0.991416	-0.0263857	0.0488941	0.590029	0.966733	-0.0265337	0.0478818	0.580085	0.962978
PWY.5863	-0.0478189	0.0814664	0.557871	0.968862	0.00165603	0.0643625	0.979498	0.999836	0.00247655	0.063952	0.969148	0.997591	-0.0331695	0.0626279	0.596949	0.971325
PWY.5896	-0.0175267	0.0626621	0.779991	0.9923	0.0355327	0.0495061	0.47374	0.962132	0.00273619	0.0493077	0.955801	0.997591	0.0143663	0.0482868	0.766374	0.983631
PWY.5897	-0.0563038	0.0666774	0.399428	0.932006	-0.00300937	0.0526784	0.9545	0.999404	-0.00104652	0.0523828	0.98408	0.997721	-0.0325094	0.0512982	0.526968	0.955458
PWY.5898	-0.0563038	0.0666774	0.399428	0.932006	-0.00300937	0.0526784	0.9545	0.999404	-0.00104652	0.0523828	0.98408	0.997721	-0.0325094	0.0512982	0.526968	0.955458
PWY.5899	-0.0563038	0.0666774	0.399428	0.932006	-0.00300937	0.0526784	0.9545	0.999404	-0.00104652	0.0523828	0.98408	0.997721	-0.0325094	0.0512982	0.526968	0.955458
PWY.5910	0.065098	0.103473	0.529971	0.968862	0.0580067	0.0817486	0.478782	0.964382	0.050498	0.081247	0.534944	0.955458	0.0208856	0.0795648	0.793203	0.984134
PWY.5913	-0.0325186	0.0334552	0.332205	0.914197	0.0254251	0.0264313	0.337228	0.919413	-0.0272477	0.0264168	0.303556	0.917005	-0.0310099	0.0258699	0.232046	0.896289
PWY.5918	-0.00799998	0.0521491	0.878231	0.996573	0.0489854	0.0412003	0.235846	0.906696	-0.0304732	0.0410464	0.458697	0.955458	0.010746	0.0401965	0.789481	0.984134
PWY.5920	0.00305163	0.0676807	0.964081	0.999836	0.0831258	0.053471	0.1216	0.85624	-0.0108348	0.053511	0.839746	0.986722	0.01839	0.0524031	0.726002	0.976587
PWY.5940	-0.0906407	0.261721	0.729457	0.989521	0.121495	0.206772	0.557469	0.968862	0.137723	0.205453	0.503403	0.955458	-0.04164	0.201199	0.836249	0.986253
PWY.5941	-0.162081	0.0878603	0.0665301	0.84818	-0.00960017	0.0694139	0.890138	0.996573	-0.0495343	0.0696079	0.477518	0.955458	-0.0462914	0.0681667	0.497854	0.955458
PWY.5971	-0.133838	0.0847264	0.115744	0.849914	-0.0649953	0.066938	0.332715	0.914226	0.0333054	0.0668334	0.618788	0.976587	-0.00679457	0.0654496	0.91742	0.997591
PWY.5973	-0.00709909	0.00868194	0.414496	0.93642	-0.00564272	0.00685915	0.411669	0.935194	0.00287072	0.0068156	0.674056	0.976587	0.00581952	0.00667449	0.38429	0.937189
PWY.5989	-0.152377	0.0948499	0.109717	0.849914	-0.082484	0.074936	0.272319	0.906696	0.0264115	0.0748251	0.724473	0.976587	-0.0262664	0.0732758	0.720372	0.976587
PWY.6071	-0.132395	0.0743012	0.0762645	0.849914	0.00261733	0.0587015	0.96448	0.999836	-0.0864088	0.0586558	0.142259	0.83762	-0.0601075	0.0574414	0.296614	0.917005
PWY.6107	-0.310412	0.38564	0.421804	0.938774	-0.0757403	0.304675	0.803926	0.9923	0.171151	0.301885	0.571381	0.959261	-0.209546	0.295635	0.479262	0.955458
PWY.6113	0.000250297	0.416613	0.999521	0.999836	-0.121064	0.329145	0.713395	0.989521	0.480777	0.325228	0.140884	0.834369	0.133406	0.318495	0.675757	0.976587
PWY.6121	0.00154404	0.00658418	0.814827	0.9923	-0.0059216	0.00520182	0.256308	0.906696	-0.00016055	0.00519162	0.97536	0.997591	0.00279983	0.00508413	0.582445	0.962978
PWY.6122	0.00464072	0.00687836	0.500645	0.968862	-0.00482272	0.00543424	0.375877	0.930025	0.000435769	0.00542676	0.936078	0.997591	0.00362195	0.0053144	0.49631	0.955458
PWY.6123	-0.000280722	0.00658586	0.966042	0.999836	-0.00652501	0.00520315	0.211266	0.889922	-3.31338e-06	0.00519118	0.999491	0.999963	0.00273752	0.0050837	0.590829	0.967627
PWY.6125	-0.00851766	0.0185155	0.645987	0.975067	0.0109298	0.0146281	0.455822	0.957234	-0.0262285	0.0144663	0.0712969	0.811194	-0.0191665	0.0141668	0.177587	0.863949
PWY.6126	0.00120725	0.00735255	0.869741	0.996573	-0.00589553	0.00580887	0.311353	0.90693	-0.00049989	0.00579063	0.931291	0.997591	0.0025725	0.00567074	0.65057	0.976587
PWY.6141	-0.644326	0.316016	0.042756	0.805596	-0.280082	0.249668	0.263266	0.906696	-0.27279	0.249438	0.275418	0.910769	-0.304051	0.244274	0.214672	0.893295
PWY.6142	0.0241317	0.0679486	0.722849	0.989521	0.0451082	0.0536827	0.401743	0.932006	0.0346716	0.0533631	0.516601	0.955458	0.0100556	0.0522582	0.847605	0.987033
PWY.6143	0.316438	0.158215	0.046827	0.805596	0.181811	0.124997	0.147347	0.856916	0.105415	0.124937	0.399807	0.93766	-0.0450792	0.12235	0.712926	0.976587
PWY.6145	-0.141817	0.136121	0.298723	0.906696	0.100749	0.107542	0.34996	0.923945	-0.113044	0.107593	0.294662	0.917005	-0.00820112	0.105365	0.938036	0.997591
PWY.6146	-0.449928	0.247458	0.0705069	0.849914	-0.151501	0.195504	0.439285	0.951454	-0.175639	0.195177	0.369243	0.935205	-0.209821	0.191136	0.27361	0.910695
PWY.6147	0.00397866	0.0198477	0.841322	0.9923	0.00724973	0.0156806	0.644335	0.974865	0.0051857	0.015505	0.738383	0.978688	-0.0154431	0.015184	0.310334	0.919974
PWY.6148	-1.325	0.676433	0.0515047	0.805596	-0.368171	0.534415	0.491658	0.968224	-0.486804	0.533523	0.362623	0.931955	-0.734047	0.522476	0.161568	0.855472
PWY.6151	0.0201545	0.0180189	0.264667	0.906696	-0.0116079	0.0142358	0.415799	0.93642	0.0242283	0.0141852	0.0891648	0.823799	0.0132837	0.0138915	0.340085	0.921058
PWY.6163	0.000930956	0.00811267	0.908754	0.996573	-0.00673261	0.0064094	0.294771	0.906696	0.00375154	0.00638462	0.55746	0.956715	0.00495748	0.00625242	0.428768	0.953649
PWY.6165	-0.101371	0.146144	0.488702	0.967602	0.00784365	0.115461	0.945905	0.997705	-0.0532111	0.114703	0.643213	0.976587	0.0419549	0.112328	0.709162	0.976587
PWY.6167	-0.659708	0.322383	0.0420112	0.805596	-0.280814	0.254699	0.271535	0.906696	-0.278382	0.254459	0.275245	0.910769	-0.315161	0.249191	0.207415	0.891896
PWY.6174	-0.728245	0.363625	0.0465358	0.805596	-0.235751	0.287281	0.41282	0.935337	-0.296944	0.286732	0.301613	0.917005	-0.405199	0.280795	0.15055	0.849012
PWY.6182	-0.0300699	0.124616	0.809567	0.9923	0.0458636	0.0984531	0.641828	0.97363	-0.0473258	0.0972667	0.627097	0.976587	-0.154244	0.0952528	0.106933	0.823799
PWY.6185	-0.102474	0.0791715	0.197021	0.880684	0.00570463	0.0625494	0.927422	0.996573	-0.0787685	0.0621834	0.206709	0.891896	-0.0837515	0.0608959	0.170547	0.8569
PWY.621	0.0559909	0.0211197	0.0086556	0.805596	0.0134261	0.0166856	0.421961	0.938797	0.038335	0.0166261	0.0221365	0.787786	0.00598579	0.0162818	0.713527	0.976587
PWY.6210	0.00976647	0.0796314	0.902509	0.996573	0.0824322	0.0629127	0.191587	0.873177	-0.0306892	0.0624572	0.6237	0.976587	-0.093628	0.061164	0.127383	0.825284
PWY.622	0.0220333	0.0869632	0.800244	0.9923	0.0976701	0.0687052	0.156682	0.860035	-0.0403603	0.0685705	0.556787	0.95671	-0.0442932	0.0671508	0.510254	0.955458
PWY.6263	-0.0825073	0.0474016	0.0832691	0.849914	-0.00164429	0.0374496	0.965022	0.999836	-0.0297372	0.0374817	0.428484	0.953649	-0.0378679	0.0367057	0.303457	0.917005
PWY.6269	0.00403482	0.0186206	0.82867	0.9923	-0.0163041	0.0147112	0.269053	0.906696	0.00982663	0.0146766	0.503909	0.955458	0.00644661	0.0143727	0.654248	0.976587
PWY.6277	0.00464072	0.00687836	0.500645	0.968862	-0.00482272	0.00543424	0.375877	0.930025	0.000435769	0.00542676	0.936078	0.997591	0.00362195	0.0053144	0.49631	0.955458
PWY.6282	-0.14623	0.0955912	0.127638	0.85624	-0.0780483	0.0755217	0.302621	0.906696	0.034805	0.0753658	0.644709	0.976587	-0.0168199	0.0738054	0.819957	0.984134
PWY.6284	0.0290313	0.428363	0.946033	0.997705	-0.120633	0.338427	0.721873	0.989521	0.465204	0.334608	0.165962	0.856427	0.112574	0.32768	0.731542	0.976587
PWY.6285	0.0226347	0.419444	0.957017	0.999404	-0.117605	0.331381	0.723037	0.989521	0.46745	0.327564	0.155102	0.853827	0.121959	0.320782	0.704199	0.976587
PWY.6317	0.0256782	0.0110443	0.0210598	0.805596	0.00237841	0.00872557	0.785454	0.9923	0.0185151	0.00871666	0.0348716	0.787786	0.00915562	0.00853618	0.284739	0.917005
PWY.6338	-0.235632	0.484891	0.627528	0.971837	0.0337066	0.383088	0.929974	0.996573	0.102963	0.380687	0.787075	0.984134	0.196766	0.372805	0.598216	0.971325
PWY.6339	-0.323571	0.433972	0.456769	0.957234	0.144429	0.342859	0.674019	0.980969	-0.0924889	0.341128	0.786569	0.984134	-0.306314	0.334065	0.360267	0.930714
PWY.6349	-0.644738	0.314036	0.0413484	0.805596	-0.276014	0.248104	0.267241	0.906696	-0.272383	0.247911	0.273194	0.910695	-0.301258	0.242778	0.216082	0.893295
PWY.6350	-0.627537	0.307556	0.0426054	0.805596	-0.273272	0.242984	0.262066	0.906696	-0.266235	0.242775	0.274101	0.910695	-0.292933	0.237749	0.219333	0.893295
PWY.6353	-0.00460345	0.00910513	0.613694	0.971837	0.000209243	0.0071935	0.976823	0.999836	-0.000561341	0.00714973	0.937498	0.997591	-0.002745	0.0070017	0.695434	0.976587
PWY.6383	-0.147888	0.144408	0.307007	0.906696	-0.0677317	0.11409	0.553393	0.968862	-0.103988	0.113291	0.359767	0.930171	0.00269151	0.110945	0.980669	0.997649
PWY.6385	-0.00192221	0.00814874	0.813756	0.9923	-0.00618322	0.0064379	0.337976	0.920117	0.000558844	0.00640231	0.930529	0.997591	0.00438326	0.00626976	0.485283	0.955458
PWY.6386	-0.00198718	0.00861335	0.817773	0.9923	-0.00633784	0.00680497	0.352776	0.925105	0.00108906	0.00676816	0.872325	0.992032	0.00439067	0.00662803	0.50844	0.955458
PWY.6387	-0.00311299	0.00798143	0.696925	0.985837	-0.00652595	0.00630572	0.301935	0.906696	-0.000751409	0.00627346	0.904779	0.997066	0.00325149	0.00614357	0.597209	0.971325
PWY.6396	-0.101179	0.0606468	0.0967909	0.849914	-0.0136636	0.0479139	0.775805	0.9923	-0.0362357	0.0479203	0.450427	0.955458	-0.023516	0.0469281	0.616839	0.976587
PWY.6397	-0.754822	1.26567	0.551584	0.968862	1.12843	0.99994	0.260441	0.906696	0.319069	0.998553	0.749652	0.980818	-0.717245	0.977878	0.464117	0.955458
PWY.6404	-0.274281	0.349078	0.432942	0.946232	0.1148	0.275789	0.67766	0.98329	0.088765	0.274608	0.746845	0.979499	-0.128175	0.268923	0.634143	0.976587
PWY.6467	-0.0747665	0.0594444	0.209926	0.889922	-0.0429407	0.046964	0.361626	0.926743	-0.0145008	0.0467966	0.756978	0.982656	-0.0291398	0.0458277	0.525587	0.955458
PWY.6470	-0.0253737	0.056263	0.652482	0.977622	0.00846833	0.0444505	0.849099	0.993969	-0.0497446	0.0439764	0.259319	0.904018	0.00803148	0.0430658	0.852244	0.987551
PWY.6471	0.00963735	0.0203927	0.637014	0.972682	-0.00442372	0.0161112	0.783923	0.9923	0.00558134	0.0160195	0.727894	0.976587	0.00784151	0.0156878	0.617724	0.976587
PWY.6478	0.0431299	0.0363966	0.237403	0.906696	0.0131861	0.0287551	0.647035	0.975497	0.0430494	0.0281465	0.127704	0.825284	-0.0308758	0.0275637	0.263969	0.904018
PWY.6486	0.0574259	0.272043	0.833028	0.9923	0.241797	0.214927	0.26191	0.906696	0.218026	0.212018	0.305014	0.917005	-0.206392	0.207628	0.321383	0.919974
PWY.6505	-0.0306394	0.0963514	0.750815	0.991416	0.01561	0.0761223	0.837727	0.9923	-0.0252139	0.0751601	0.737618	0.978688	-0.115227	0.073604	0.119022	0.825284
PWY.6507	-0.0230911	0.0376126	0.539957	0.968862	-0.0156887	0.0297158	0.598105	0.968862	0.000391652	0.0295409	0.989435	0.998938	-0.00876681	0.0289293	0.762167	0.983631
PWY.6519	-0.136257	0.0857755	0.113723	0.849914	-0.0733269	0.0677668	0.280515	0.906696	0.0328607	0.0676842	0.627845	0.976587	-0.00370942	0.0662828	0.955426	0.997591
PWY.6545	-0.00673733	0.0210194	0.748897	0.991416	0.0145429	0.0166063	0.382205	0.930025	-0.0273805	0.0164313	0.097184	0.823799	-0.024345	0.0160911	0.131849	0.82978
PWY.6562	-0.103913	0.0999081	0.299537	0.906696	-0.0200564	0.0789323	0.799679	0.9923	-0.0773328	0.0782727	0.324332	0.920044	0.0234844	0.0766521	0.759632	0.983594
PWY.6572	-0.145989	0.147014	0.321877	0.909749	-0.16205	0.116148	0.164481	0.862601	-0.0179448	0.115935	0.877146	0.992808	0.0103625	0.113534	0.927367	0.997591
PWY.6581	-0.0838522	0.0392604	0.0338938	0.805596	-0.0289149	0.0310176	0.352336	0.925105	-0.0266555	0.0311064	0.392503	0.937189	-0.0114241	0.0304624	0.708035	0.976587
PWY.6588	-0.102836	0.0440176	0.0204542	0.805596	-0.0376554	0.034776	0.280183	0.906696	-0.0346801	0.0349191	0.321816	0.919974	-0.00891123	0.0341961	0.794671	0.984134
PWY.6590	-0.0797209	0.0249339	0.00160921	0.805596	0.00564945	0.019699	0.774566	0.9923	-0.0295363	0.0202235	0.1457	0.843929	-0.00958179	0.0198048	0.629041	0.976587
PWY.6608	-0.00660751	0.0114133	0.563279	0.968862	0.00634616	0.00901709	0.482368	0.965038	0.0107742	0.00896485	0.230831	0.896289	0.0039015	0.00877923	0.657226	0.976587
PWY.6609	-0.0129325	0.011353	0.255995	0.906696	-0.0122502	0.00896944	0.173523	0.871986	0.000389145	0.00895456	0.965379	0.997591	0.00190129	0.00876916	0.82857	0.98531
PWY.6612	0.0104448	0.0155223	0.501784	0.968862	0.00355539	0.0122634	0.772174	0.9923	0.0144032	0.0121145	0.235857	0.896289	-0.00406427	0.0118636	0.732268	0.976587
PWY.6628	0.0343426	0.0437016	0.432876	0.946232	0.0132433	0.0345264	0.701699	0.988619	-0.0405876	0.0341663	0.236243	0.896289	0.00387424	0.0334589	0.907932	0.997066
PWY.6629	-0.0382126	0.181038	0.83304	0.9923	0.0485694	0.143029	0.734526	0.989865	0.0361588	0.142115	0.799418	0.984134	0.0699462	0.139173	0.615801	0.976587
PWY.6630	0.0345827	0.0434729	0.427252	0.943368	0.0132416	0.0343457	0.700243	0.987455	-0.0402349	0.0339892	0.237894	0.896289	0.00402347	0.0332854	0.903907	0.997066
PWY.6641	-0.304477	0.143264	0.0347715	0.805596	-0.201719	0.113186	0.0762118	0.849914	-0.0974467	0.113408	0.391213	0.937189	-0.133501	0.11106	0.230742	0.896289
PWY.6654	-0.631931	0.328126	0.0555161	0.805596	-0.235796	0.259235	0.364121	0.928502	-0.346599	0.258424	0.181354	0.86961	-0.332955	0.253074	0.189777	0.880889
PWY.6690	-0.0887012	0.117765	0.452198	0.955038	-0.0240485	0.0930399	0.796302	0.9923	-0.0239475	0.0922907	0.795529	0.984134	-0.093718	0.0903799	0.301	0.917005
PWY.6700	-0.00398015	0.023107	0.863414	0.996573	-0.00980267	0.0182556	0.591879	0.968862	0.0164175	0.0180789	0.364902	0.933233	-0.00438004	0.0177046	0.804852	0.984134
PWY.6703	-0.0015006	0.0210042	0.943116	0.996784	-0.00999598	0.0165944	0.547599	0.968862	0.00800232	0.0164415	0.626986	0.976587	-0.0113053	0.0161011	0.483392	0.955458
PWY.6708	-0.0360028	0.0660685	0.586398	0.968862	0.0255444	0.0521973	0.625099	0.971837	-0.0168406	0.0519113	0.745962	0.979499	0.0250932	0.0508365	0.622119	0.976587
PWY.6713	-0.00699389	0.103853	0.946374	0.997723	-0.0135226	0.0820489	0.869256	0.996573	-0.00332489	0.0809295	0.967269	0.997591	-0.116526	0.0792539	0.143033	0.839092
PWY.6728	-0.0421225	0.120456	0.726931	0.989521	-0.0137138	0.0951658	0.885561	0.996573	-0.00809553	0.0938069	0.931313	0.997591	-0.145204	0.0918646	0.11552	0.824686
PWY.6731	-0.0319368	0.0969218	0.742109	0.990884	0.0268121	0.0765729	0.726588	0.989521	-0.0494324	0.0759832	0.51606	0.955458	0.0203853	0.07441	0.784395	0.984134
PWY.6737	0.00949952	0.0133038	0.476021	0.962998	-0.00764717	0.0105107	0.46772	0.961805	0.0181944	0.0104222	0.0823686	0.822616	0.00849013	0.0102064	0.406474	0.943796
PWY.6749	0.041579	0.0317763	0.192186	0.873177	0.0117126	0.0251048	0.641325	0.97363	0.00641075	0.0250097	0.797955	0.984134	0.0191439	0.0244919	0.435336	0.955458
PWY.6760	0.0568609	0.270936	0.833981	0.9923	0.239588	0.214052	0.264336	0.906696	0.217489	0.21115	0.304226	0.917005	-0.204897	0.206779	0.322915	0.919974
PWY.6876	-0.0616648	0.101212	0.543032	0.968862	0.00455066	0.0799626	0.954673	0.999404	0.0533314	0.0787145	0.498841	0.955458	-0.10041	0.0770847	0.194192	0.887378
PWY.6891	0.01493	0.0270946	0.582217	0.968862	0.00829355	0.0214061	0.698837	0.986774	0.0248991	0.0211933	0.241429	0.900027	0.0227024	0.0207545	0.275316	0.910769
PWY.6892	0.0170629	0.0127268	0.181516	0.873177	-0.00282385	0.0100548	0.779115	0.9923	0.0197364	0.00995483	0.048761	0.787786	0.0174414	0.00974872	0.07509	0.811194
PWY.6895	-0.0138539	0.0168151	0.410965	0.93491	-0.0162377	0.0132848	0.223018	0.897674	-0.00466	0.013239	0.72521	0.976587	-0.00603541	0.0129649	0.642058	0.976587
PWY.6897	-0.00812296	0.012145	0.504362	0.968862	-0.0105787	0.00959512	0.271545	0.906696	-0.00035259	0.0095601	0.970616	0.997591	0.00061678	0.00936216	0.947538	0.997591
PWY.6901	-0.00292687	0.0196825	0.881935	0.996573	-0.000629993	0.0155502	0.967723	0.999836	-0.0124252	0.0154192	0.421287	0.950523	-0.0108918	0.0151	0.471548	0.955458
PWY.6906	0.0940358	0.0738027	0.204067	0.889792	0.0102064	0.0583078	0.86122	0.99558	0.0846064	0.0578873	0.145405	0.843887	0.0617328	0.0566888	0.277455	0.914337
PWY.6915	-0.0895933	0.261856	0.732594	0.989521	0.122836	0.206879	0.553333	0.968862	0.139119	0.205551	0.499299	0.955458	-0.0424409	0.201296	0.833225	0.986253
PWY.6919	-0.136357	0.293545	0.642774	0.973652	0.132837	0.231915	0.567425	0.968862	0.112198	0.230664	0.627197	0.976587	-0.071661	0.225888	0.751386	0.98164
PWY.6942	-0.0906429	0.261737	0.729466	0.989521	0.121499	0.206785	0.557479	0.968862	0.137732	0.205465	0.503401	0.955458	-0.0416403	0.201211	0.836258	0.986253
PWY.6944	-0.142138	0.129785	0.274735	0.906696	-0.152246	0.102536	0.139148	0.856719	-0.0373056	0.100997	0.712236	0.976587	-0.219126	0.0989064	0.0278378	0.787786
PWY.6948	-0.10849	0.101363	0.28575	0.906696	-0.0880035	0.0800819	0.273105	0.906696	-0.0808666	0.079523	0.310413	0.919974	-0.0949083	0.0778765	0.224372	0.896289
PWY.6957	0.336152	0.614485	0.584948	0.968862	0.553154	0.485473	0.255874	0.906696	-0.593588	0.480709	0.218326	0.893295	-0.729382	0.470756	0.122847	0.825284
PWY.6969	-0.0208213	0.0256323	0.417566	0.937149	-0.00490393	0.0202508	0.8089	0.9923	-0.0157198	0.0200741	0.434488	0.955458	-0.0246569	0.0196585	0.211189	0.893295
PWY.6975	-0.0905728	0.261644	0.729575	0.989521	0.121497	0.206711	0.557345	0.968862	0.137735	0.205392	0.503241	0.955458	-0.041665	0.201139	0.836105	0.986253
PWY.6977	-0.0904051	0.261539	0.729951	0.989521	0.121614	0.206628	0.556807	0.968862	0.137638	0.20531	0.503371	0.955458	-0.0416122	0.201059	0.836245	0.986253
PWY.6992	-0.167891	0.0883899	0.058925	0.821364	-0.111921	0.0698323	0.110553	0.849914	-0.105572	0.0695268	0.13046	0.82978	-0.00299116	0.0680873	0.965002	0.997591
PWY.7003	-0.00406161	0.0240217	0.865901	0.996573	0.00503764	0.0189783	0.790939	0.9923	0.00619068	0.0188568	0.743024	0.979499	0.000932322	0.0184664	0.959784	0.997591
PWY.7007	-0.0305545	0.0986602	0.757111	0.991741	0.0315758	0.0779464	0.685833	0.984132	-0.0326179	0.0772591	0.673334	0.976587	-0.0900499	0.0756595	0.235358	0.896289
PWY.7013	-0.0336018	0.0347309	0.33445	0.917235	0.0092022	0.0274391	0.737694	0.9905	0.000963398	0.0273394	0.971924	0.997591	0.0206617	0.0267733	0.441174	0.955458
PWY.7014	-0.10664	0.0992712	0.283994	0.906696	-0.0807101	0.0784291	0.304665	0.906696	-0.079112	0.0778687	0.310855	0.919974	-0.0921172	0.0762564	0.228456	0.896289
PWY.7015	-0.10846	0.101358	0.285857	0.906696	-0.0879645	0.0800775	0.273291	0.906696	-0.0808108	0.0795189	0.310722	0.919974	-0.0948349	0.0778725	0.224705	0.896289
PWY.7019	-0.143441	0.0985488	0.147066	0.856916	-0.0974307	0.0778584	0.212234	0.889922	-0.0890868	0.0774518	0.251405	0.904018	-0.0926529	0.0758482	0.223292	0.896289
PWY.7020	-0.117097	0.0984348	0.235598	0.906696	-0.0862706	0.0777683	0.268601	0.906696	-0.0827462	0.0772471	0.285357	0.917005	-0.0930004	0.0756477	0.220349	0.893295
PWY.7022	-0.0989976	0.0957502	0.302406	0.906696	-0.0692322	0.0756474	0.361174	0.926743	-0.0757728	0.0750682	0.313991	0.919974	-0.0899129	0.073514	0.222721	0.896289
PWY.7031	-0.27417	0.35937	0.446397	0.954625	-0.237035	0.28392	0.404774	0.933266	0.144985	0.280562	0.60588	0.976352	-0.307546	0.274753	0.264311	0.904018
PWY.7046	-3.12119	1.53434	0.0432307	0.805596	-1.09315	1.21221	0.368238	0.928853	-0.837127	1.2146	0.491473	0.955458	-0.882546	1.18946	0.458961	0.955458
PWY.7090	-0.107927	0.0873451	0.218022	0.892427	-0.0312869	0.0690069	0.650753	0.976282	0.0312803	0.0687245	0.649484	0.976587	-0.0178582	0.0673016	0.791012	0.984134
PWY.7094	-0.0436705	0.0551596	0.429452	0.945293	0.0416329	0.0435788	0.340538	0.920404	-0.0538481	0.043392	0.216049	0.893295	-0.0622271	0.0424935	0.144634	0.843087
PWY.7097	-0.235632	0.484891	0.627528	0.971837	0.0337066	0.383088	0.929974	0.996573	0.102963	0.380687	0.787075	0.984134	0.196766	0.372805	0.598216	0.971325
PWY.7098	-0.238582	0.484586	0.623009	0.971837	0.0328782	0.382846	0.931648	0.996573	0.100921	0.380452	0.791073	0.984134	0.197215	0.372575	0.597154	0.971325
PWY.7106	-0.122794	0.255556	0.631393	0.972682	0.0901361	0.201902	0.655759	0.977744	0.0863576	0.200856	0.66769	0.976587	-0.0266297	0.196697	0.892442	0.994956
PWY.7111	0.0111647	0.0100397	0.267429	0.906696	2.39272e-05	0.00793185	0.997596	0.999836	0.00588939	0.00790274	0.456992	0.955458	0.00250625	0.00773911	0.746391	0.979499
PWY.7159	-0.01861	0.0759605	0.806707	0.9923	0.0543647	0.0600125	0.366068	0.928502	-0.0365497	0.0597974	0.541734	0.955458	-0.0184767	0.0585593	0.75269	0.981943
PWY.7184	-0.0073109	0.0224897	0.745457	0.991416	0.0152332	0.017768	0.392268	0.930648	-0.0288897	0.0175977	0.102206	0.823799	-0.0212922	0.0172334	0.218064	0.893295
PWY.7185	0.0221912	0.0870465	0.799031	0.9923	0.0978259	0.068771	0.156419	0.860035	-0.0403636	0.0686368	0.557136	0.95671	-0.0441966	0.0672157	0.511582	0.955458
PWY.7187	-0.00641585	0.0121484	0.59799	0.968862	0.00701022	0.0095978	0.465989	0.961805	-0.0177359	0.0094945	0.0631997	0.811194	-0.00998836	0.00929791	0.283982	0.917005
PWY.7196	-0.010686	0.018833	0.571064	0.968862	0.00991687	0.014879	0.505848	0.968862	-0.026558	0.0147185	0.0726517	0.811194	-0.0189501	0.0144138	0.190088	0.880889
PWY.7197	-0.009904	0.0250217	0.692656	0.98555	0.0185575	0.0197684	0.348975	0.923494	-0.034232	0.0195827	0.0819627	0.822616	-0.024664	0.0191772	0.19987	0.891614
PWY.7198	-0.0120443	0.0227527	0.597135	0.968862	-0.0043326	0.0179757	0.809779	0.9923	0.00859608	0.017835	0.63034	0.976587	0.0154827	0.0174657	0.376417	0.937189
PWY.7199	-0.00799829	0.00991582	0.42083	0.938643	-0.00941009	0.00783398	0.231078	0.903762	-0.00318901	0.00780573	0.683302	0.976587	-0.00346582	0.00764412	0.650747	0.976587
PWY.7200	-0.00987263	0.0154601	0.523811	0.968862	0.00860343	0.0122142	0.482005	0.965038	-0.0232569	0.0120745	0.0554866	0.805831	-0.0176737	0.0118245	0.136555	0.82978
PWY.7208	-0.000801107	0.00698493	0.908804	0.996573	-0.00503027	0.00551843	0.363092	0.92821	-0.00122534	0.0054904	0.823621	0.984134	0.00212496	0.00537672	0.6931	0.976587
PWY.7209	0.19985	0.30339	0.510821	0.968862	-0.0522505	0.239693	0.827656	0.9923	0.123609	0.238142	0.604285	0.975617	0.216467	0.233211	0.354405	0.925226
PWY.7210	-0.0117287	0.0196983	0.552227	0.968862	0.000705307	0.0155626	0.963896	0.999836	0.00299537	0.0154622	0.846588	0.987033	0.0101847	0.0151421	0.501961	0.955458
PWY.7211	0.00385605	0.0183254	0.83355	0.9923	0.019907	0.014478	0.170651	0.871986	-0.00933868	0.0144417	0.518592	0.955458	-0.0104096	0.0141427	0.462559	0.955458
PWY.7219	-0.00238991	0.00899867	0.790829	0.9923	-0.00966476	0.00710939	0.175517	0.871986	-0.00296129	0.0070838	0.676362	0.976587	0.00359993	0.00693713	0.604371	0.975617
PWY.722	-0.126299	0.0897551	0.160914	0.860035	-0.0225765	0.0709109	0.750525	0.991416	-0.0907208	0.0704421	0.199255	0.891614	-0.00145619	0.0689837	0.983179	0.997649
PWY.7220	0.00318043	0.0113657	0.779896	0.9923	-0.000805187	0.00897948	0.928638	0.996573	-0.00138429	0.00892081	0.876837	0.992634	-0.00317225	0.00873611	0.716894	0.976587
PWY.7221	0.000419151	0.00669251	0.950123	0.99857	-0.0061203	0.00528741	0.248419	0.906696	0.000272596	0.00527646	0.958848	0.997591	0.00198819	0.00516721	0.700811	0.976587
PWY.7222	0.00318043	0.0113657	0.779896	0.9923	-0.000805187	0.00897948	0.928638	0.996573	-0.00138429	0.00892081	0.876837	0.992634	-0.00317225	0.00873611	0.716894	0.976587
PWY.7228	-0.00876315	0.0208279	0.674389	0.980969	0.01302	0.016455	0.429723	0.945293	-0.0284135	0.0162827	0.0824967	0.822616	-0.0213693	0.0159456	0.181698	0.86961
PWY.7229	0.00115147	0.00737282	0.876048	0.996573	-0.00595601	0.00582488	0.307756	0.906696	-0.000807367	0.00580731	0.889567	0.994956	0.00218935	0.00568707	0.700662	0.976587
PWY.7234	0.0310717	0.0456699	0.497055	0.968862	0.0408717	0.0360814	0.258649	0.906696	-0.0143429	0.0359425	0.690275	0.976587	-0.00685453	0.0351983	0.845791	0.987033
PWY.7237	0.0369075	0.0253918	0.147624	0.856916	0.00346378	0.0200608	0.863087	0.996573	0.0278838	0.0199524	0.163785	0.856427	0.00673703	0.0195393	0.730607	0.976587
PWY.7242	-0.0179874	0.0137055	0.190859	0.873177	-0.0124932	0.010828	0.249943	0.906696	0.000858412	0.0108052	0.936758	0.997591	0.00377633	0.0105815	0.721552	0.976587
PWY.7254	-0.150929	0.062454	0.016549	0.805596	-0.0355524	0.0493417	0.472025	0.962132	-0.0465827	0.0495345	0.348125	0.923148	0.0191467	0.0485089	0.693475	0.976587
PWY.7255	-0.149957	0.140222	0.286146	0.906696	-0.092171	0.110782	0.406385	0.934095	-0.0903805	0.110143	0.412852	0.946784	-0.00536022	0.107863	0.960414	0.997591
PWY.7274	0.0173827	0.0457303	0.704258	0.989521	0.033545	0.0361291	0.354265	0.925105	-0.0497163	0.035799	0.166426	0.856427	-0.0248062	0.0350578	0.480017	0.955458
PWY.7286	-0.668596	0.328899	0.0433719	0.805596	-0.291678	0.259846	0.262974	0.906696	-0.284315	0.259578	0.274684	0.910695	-0.319116	0.254203	0.210792	0.893295
PWY.7287	-0.0906739	0.26185	0.729489	0.989521	0.121411	0.206874	0.557935	0.968862	0.137727	0.205554	0.5036	0.955458	-0.0415813	0.201298	0.836556	0.986253
PWY.7295	-0.0456866	0.300032	0.879123	0.996573	0.194133	0.23704	0.413754	0.93642	0.00220681	0.236162	0.992553	0.999095	-0.0106303	0.231272	0.963384	0.997591
PWY.7315	0.0489833	0.0264167	0.065153	0.843961	0.0118065	0.0208705	0.57222	0.968862	0.0231289	0.0208537	0.268696	0.907586	0.00635034	0.0204219	0.756152	0.982656
PWY.7316	-0.0906513	0.261741	0.729446	0.989521	0.121496	0.206788	0.557495	0.968862	0.137731	0.205469	0.503414	0.955458	-0.0416405	0.201215	0.83626	0.986253
PWY.7323	-0.0186368	0.0200209	0.353028	0.925105	-0.00223037	0.0158175	0.888004	0.996573	-0.0143257	0.0156833	0.362096	0.93134	-0.0204963	0.0153586	0.183528	0.873346
PWY.7328	-0.0459339	0.0349563	0.190316	0.873177	-0.0151084	0.0276172	0.584936	0.968862	-0.0171911	0.027436	0.531634	0.955458	0.0175009	0.026868	0.515546	0.955458
PWY.7332	-0.0379913	0.041209	0.357665	0.926743	-0.0238436	0.0325571	0.464791	0.961805	0.00523868	0.0323742	0.871611	0.992017	-0.0160567	0.0317039	0.613085	0.976587
PWY.7347	-0.00735319	0.0872013	0.932882	0.996573	0.0428842	0.0688933	0.53433	0.968862	-0.0863635	0.0682728	0.207329	0.891896	-0.0343323	0.0668592	0.608159	0.976587
PWY.7352	-0.0907321	0.261811	0.729284	0.989521	0.12145	0.206843	0.557748	0.968862	0.137757	0.205524	0.503444	0.955458	-0.041596	0.201268	0.836475	0.986253
PWY.7354	0.208445	0.281164	0.459329	0.958294	0.378478	0.222133	0.0899421	0.849914	0.238621	0.22029	0.279999	0.917005	-0.162949	0.215729	0.450919	0.955458
PWY.7371	0.0109206	0.0627314	0.861971	0.996208	0.0722401	0.0495608	0.146495	0.856916	-0.0334687	0.0494974	0.499702	0.955458	-0.0260843	0.0484726	0.591081	0.967627
PWY.7373	-0.0666362	0.144866	0.646018	0.975067	0.0652385	0.114451	0.569299	0.968862	-0.0227809	0.113985	0.841791	0.986803	-0.0423942	0.111625	0.704498	0.976587
PWY.7374	-0.00788553	0.0856122	0.926703	0.996573	0.0416366	0.0676378	0.53886	0.968862	0.00712031	0.06728	0.915821	0.997591	0.020942	0.0658869	0.750927	0.98124
PWY.7376	-0.382081	0.199053	0.0563243	0.809818	0.0197164	0.157262	0.900352	0.996573	-0.14851	0.158005	0.348383	0.923148	-0.122682	0.154734	0.428785	0.953649
PWY.7377	-0.0704485	0.0510282	0.168926	0.869326	-0.0407308	0.0403147	0.313544	0.90847	-0.0230093	0.0401337	0.567066	0.959004	-0.0417094	0.0393028	0.289845	0.917005
PWY.7391	-0.0711315	0.116554	0.542353	0.968862	0.0698489	0.0920831	0.449007	0.954625	0.0245027	0.0918843	0.789994	0.984134	-0.0206844	0.0899819	0.818422	0.984134
PWY.7392	0.00680871	0.0278039	0.806794	0.9923	0.025998	0.0219664	0.237982	0.906696	0.00865135	0.0218975	0.693196	0.976587	0.000121039	0.0214441	0.995502	0.999095
PWY.7398	-0.332596	0.90818	0.71458	0.989521	0.285487	0.717506	0.691131	0.985442	-0.64188	0.711795	0.368245	0.935205	0.0335518	0.697058	0.961657	0.997591
PWY.7400	0.0098951	0.0100488	0.325944	0.912108	-0.00137129	0.00793908	0.863039	0.996573	0.00680811	0.00788637	0.389005	0.937189	0.00998951	0.00772309	0.197321	0.890839
PWY.7413	-0.0906505	0.261735	0.729442	0.989521	0.121494	0.206783	0.557494	0.968862	0.137728	0.205464	0.503412	0.955458	-0.0416411	0.20121	0.836253	0.986253
PWY.7415	0.0348267	0.700552	0.9604	0.999836	0.390181	0.55347	0.481636	0.965038	1.14993	0.541758	0.0349996	0.787786	-0.0729511	0.530541	0.890769	0.994956
PWY.7431	-0.0369099	0.0807352	0.648036	0.975859	0.0640773	0.0637848	0.316292	0.909749	-0.0729984	0.0634962	0.251641	0.904018	-0.0098319	0.0621816	0.874523	0.992032
PWY.7446	0.048846	0.237131	0.837007	0.9923	0.0780983	0.187345	0.677214	0.982865	0.135486	0.18589	0.466933	0.955458	0.123665	0.182041	0.497708	0.955458
PWY.7456	-0.065863	0.0342012	0.0555324	0.805596	-0.0423608	0.0270206	0.118503	0.85184	0.0075099	0.0270729	0.781758	0.984134	0.0195803	0.0265123	0.461041	0.955458
PWY.7527	-0.125873	0.0738143	0.0896739	0.849914	-0.0445795	0.0583169	0.445496	0.954625	-0.0700979	0.0581425	0.229366	0.896289	-0.0326539	0.0569387	0.566945	0.959004
PWY.7528	-0.256946	0.195399	0.189999	0.873177	0.039503	0.154374	0.798294	0.9923	-0.149492	0.15361	0.331617	0.921058	0.0762003	0.150429	0.613019	0.976587
PWY.7539	-0.000246825	0.0195742	0.989952	0.999836	0.00460744	0.0154646	0.766057	0.9923	0.00605395	0.0152892	0.692548	0.976587	-0.0144085	0.0149726	0.337034	0.921058
PWY.7560	-0.0111868	0.00817085	0.172478	0.871986	-0.00921799	0.00645537	0.154841	0.860035	-0.000151439	0.00643893	0.981259	0.997649	0.00485858	0.00630562	0.44189	0.955458
PWY.7616	-0.295241	0.232483	0.205557	0.889922	-0.184653	0.183673	0.315933	0.909749	-0.198516	0.182679	0.278463	0.915613	-0.0622104	0.178897	0.728392	0.976587
PWY.7644	0.0632908	0.178489	0.723264	0.989521	-0.102344	0.141015	0.468817	0.961805	0.132596	0.140235	0.345516	0.92227	0.0609254	0.137332	0.657778	0.976587
PWY.7663	-0.00907071	0.0107148	0.398238	0.932006	-0.00990079	0.00846522	0.24354	0.906696	0.00269942	0.00842537	0.749001	0.980818	0.00656505	0.00825092	0.427151	0.953444
PWY.7664	-0.137159	0.0924259	0.139363	0.856719	-0.0731141	0.073021	0.317886	0.909749	0.0374912	0.0728349	0.607293	0.976587	-0.0145329	0.0713269	0.838753	0.986517
PWY.841	-0.00685622	0.0132984	0.606717	0.970932	0.00609613	0.0105064	0.562401	0.968862	-0.0203654	0.0103692	0.050892	0.790791	-0.0140469	0.0101545	0.168086	0.856427
PWY.922	0.0686922	0.104628	0.51222	0.968862	0.0600168	0.0826609	0.468638	0.961805	0.0514723	0.0821596	0.531696	0.955458	0.0208837	0.0804585	0.795467	0.984134
PWY0.1061	0.0451902	0.0266881	0.0919379	0.849914	0.0250489	0.0210849	0.236221	0.906696	0.0151467	0.0210657	0.472955	0.955458	0.0135371	0.0206296	0.51244	0.955458
PWY0.1241	0.00832482	0.0520874	0.873179	0.996573	-0.0283888	0.0411516	0.491071	0.967952	0.0133643	0.0408672	0.743992	0.979499	-0.0253199	0.040021	0.527664	0.955458
PWY0.1261	-0.0168766	0.0144533	0.244313	0.906696	0.00658125	0.0114188	0.565016	0.968862	-0.00916062	0.0114136	0.423141	0.951326	-0.010089	0.0111773	0.367792	0.935205
PWY0.1277	-0.105688	0.092208	0.253067	0.906696	-0.036137	0.0728488	0.620393	0.971837	-0.0163072	0.0724641	0.822176	0.984134	-0.0603186	0.0709638	0.396331	0.937189
PWY0.1296	0.0299128	0.0213405	0.162533	0.860035	0.00586297	0.01686	0.728392	0.989521	0.0171469	0.0167959	0.308518	0.91949	0.0111877	0.0164482	0.497167	0.955458
PWY0.1297	0.0320662	0.0182536	0.0804755	0.849914	0.00797968	0.0144212	0.580647	0.968862	0.0125211	0.0144089	0.38588	0.937189	0.0119801	0.0141105	0.39687	0.937189
PWY0.1298	0.032501	0.0198354	0.102859	0.849914	0.00448966	0.0156709	0.77479	0.9923	0.0151269	0.0156539	0.335028	0.921058	0.00612332	0.0153298	0.68999	0.976587
PWY0.1319	0.00886865	0.00956777	0.355064	0.925105	-0.00141416	0.007559	0.851782	0.993969	0.00459647	0.00752238	0.541857	0.955458	0.00662276	0.00736663	0.369707	0.935205
PWY0.1338	-0.00374424	0.0892888	0.966593	0.999836	0.0373711	0.0705425	0.596852	0.968862	0.00355863	0.0701411	0.959586	0.997591	0.0164416	0.0686888	0.811065	0.984134
PWY0.1415	-0.0227981	0.0403688	0.572871	0.968862	0.0126438	0.0318933	0.692197	0.98555	-0.0277642	0.0315425	0.379784	0.937189	0.0231336	0.0308895	0.454774	0.955458
PWY0.1479	0.0310758	0.0482159	0.519969	0.968862	0.0535812	0.0380929	0.161077	0.860035	0.0309191	0.0379406	0.416064	0.947373	0.0323876	0.037155	0.384407	0.937189
PWY0.1533	-0.0318999	0.0682677	0.640804	0.973597	0.0335564	0.0539348	0.534531	0.968862	-0.0635722	0.0535522	0.236573	0.896289	-0.0179856	0.0524434	0.73199	0.976587
PWY0.1586	0.010144	0.0203476	0.618644	0.971837	0.00648879	0.0160756	0.6869	0.984132	-0.00757529	0.0159424	0.63518	0.976587	0.00735182	0.0156124	0.638219	0.976587
PWY0.162	-0.00661077	0.0152845	0.665827	0.980779	0.00760644	0.0120755	0.529464	0.968862	-0.0226245	0.0119251	0.0592188	0.808595	-0.0148736	0.0116782	0.204253	0.891896
PWY0.166	-0.00589997	0.0128731	0.647215	0.97554	0.00782218	0.0101704	0.442721	0.954214	-0.0190326	0.0100555	0.0598151	0.809144	-0.0121215	0.00984735	0.21977	0.893295
PWY0.321	-0.135471	0.0765153	0.078144	0.849914	0.00819534	0.0604508	0.892295	0.996573	-0.0897902	0.0604382	0.138922	0.82978	-0.0569075	0.0591868	0.33745	0.921058
PWY0.41	0.047023	0.0459782	0.307656	0.906696	0.0118417	0.036325	0.744766	0.991416	0.0361685	0.0359928	0.316151	0.919974	0.0510676	0.0352476	0.14893	0.84698
PWY0.42	-0.0396361	0.0713965	0.5794	0.968862	0.0706686	0.0564067	0.211705	0.889922	-0.0240659	0.0565144	0.670678	0.976587	0.00276677	0.0553443	0.960178	0.997591
PWY0.781	0.00949522	0.0120395	0.431222	0.946128	0.0125466	0.00951176	0.188635	0.873177	0.00476793	0.00947536	0.615375	0.976587	0.00714834	0.00927917	0.441979	0.955458
PWY0.845	-0.109169	0.057661	0.0597421	0.824585	-0.072982	0.045555	0.110697	0.849914	-0.0204834	0.0456734	0.654289	0.976587	-0.00223916	0.0447278	0.960122	0.997591
PWY0.862	-0.115745	0.0880495	0.190146	0.873177	-0.0649287	0.0695634	0.351736	0.925105	0.04862	0.0692031	0.483129	0.955458	-0.0229175	0.0677703	0.735589	0.978028
PWY1G.0	-0.157431	0.144776	0.278144	0.906696	-0.0681374	0.11438	0.552032	0.968862	-0.112162	0.113592	0.324614	0.920044	-0.00493841	0.11124	0.964634	0.997591
PWY490.3	0.0346765	0.0321947	0.282719	0.906696	0.0206681	0.0254354	0.417416	0.937139	0.0223757	0.0252742	0.377033	0.937189	-0.000408348	0.024751	0.986853	0.998658
PWY4FS.7	0.00507345	0.00962458	0.598676	0.968862	-0.00193645	0.00760389	0.799239	0.9923	0.00313739	0.00755722	0.678469	0.976587	0.00528137	0.00740075	0.476278	0.955458
PWY4FS.8	0.00507345	0.00962458	0.598676	0.968862	-0.00193645	0.00760389	0.799239	0.9923	0.00313739	0.00755722	0.678469	0.976587	0.00528137	0.00740075	0.476278	0.955458
PWY5F9.12	-0.187644	0.273138	0.49287	0.968224	-0.0302269	0.215792	0.88874	0.996573	0.0615998	0.21431	0.774074	0.984134	-0.102695	0.209873	0.625143	0.976587
PWYG.321	-0.141631	0.0936065	0.131824	0.856719	-0.0751609	0.0739537	0.310685	0.906741	0.0365261	0.0737924	0.621146	0.976587	-0.0130027	0.0722646	0.857385	0.987551
PYRIDNUCSAL.PWY	-0.0020105	0.00764938	0.792947	0.9923	-0.00716347	0.00604339	0.237268	0.906696	0.00487874	0.00601687	0.418405	0.948662	0.00370742	0.00589229	0.529927	0.955458
PYRIDNUCSYN.PWY	0.00221778	0.00754682	0.769158	0.9923	-0.00522485	0.00596235	0.381899	0.930025	0.00730101	0.00591229	0.218301	0.893295	0.00831836	0.00578988	0.152341	0.852365
PYRIDOXSYN.PWY	-0.138884	0.0709979	0.0518168	0.805596	-0.0861506	0.0560918	0.126123	0.85624	-0.0202454	0.0562639	0.719349	0.976587	-0.00327414	0.055099	0.952674	0.997591
REDCITCYC	0.00307939	0.0189095	0.8708	0.996573	0.00920764	0.0149394	0.538367	0.968862	-2.44586e-06	0.014856	0.999869	0.999963	-0.0010605	0.0145484	0.941962	0.997591
RHAMCAT.PWY	0.012427	0.0294011	0.672983	0.980969	0.00629405	0.0232283	0.786694	0.9923	-0.00204767	0.0230346	0.929253	0.997591	-0.0190178	0.0225576	0.400177	0.93766
RIBOSYN2.PWY	-3.93838e-05	0.00763256	0.995888	0.999836	-0.00208433	0.0060301	0.729961	0.989521	0.0034735	0.00598675	0.562424	0.957935	0.000495625	0.00586279	0.932712	0.997591
RUMP.PWY	0.0242729	0.0277519	0.382804	0.930025	0.01411	0.0219253	0.520595	0.968862	0.00948965	0.0218134	0.663997	0.976587	0.00463547	0.0213617	0.828427	0.98531
SALVADEHYPOX.PWY	0.0155401	0.0147812	0.294352	0.906696	0.0160229	0.0116779	0.171554	0.871986	0.00786595	0.0116385	0.4999	0.955458	0.0086795	0.0113975	0.447227	0.955458
SER.GLYSYN.PWY	-0.00277116	0.00666834	0.678164	0.983575	-0.0030828	0.00526831	0.55909	0.968862	-0.00135131	0.00523522	0.796577	0.984134	0.00100337	0.00512683	0.845033	0.987033
SO4ASSIM.PWY	0.0103226	0.0196389	0.599725	0.968862	-1.33363e-05	0.0155157	0.999315	0.999836	0.00448916	0.0154241	0.771311	0.983631	0.00436855	0.0151047	0.77271	0.983631
SUCSYN.PWY	-0.00906158	0.0847113	0.914918	0.996573	0.042104	0.0669261	0.529983	0.968862	-0.0823302	0.0663425	0.216043	0.893295	-0.0353744	0.0649689	0.586707	0.964855
SULFATE.CYS.PWY	0.00500166	0.0144923	0.730358	0.989521	-0.00432197	0.0114496	0.706214	0.989521	0.00349756	0.0113852	0.759005	0.98318	0.00458646	0.0111495	0.681242	0.976587
TCA	-0.0113598	0.0254012	0.655197	0.977744	0.0099529	0.0200682	0.620464	0.971837	-0.0193385	0.0198952	0.332199	0.921058	-0.0255162	0.0194833	0.191796	0.88538
TCA.GLYOX.BYPASS	0.00053772	0.0669613	0.993601	0.999836	0.0723213	0.0529027	0.173118	0.871986	-0.0347649	0.0528363	0.5113	0.955458	-0.0104015	0.0517423	0.84088	0.986728
TEICHOICACID.PWY	0.0223237	0.0195801	0.255578	0.906696	0.000240259	0.0154692	0.987623	0.999836	0.0184278	0.0153593	0.231621	0.896289	0.0195122	0.0150413	0.196021	0.888887
THISYN.PWY	-0.00717965	0.0198268	0.71764	0.989521	-0.00719926	0.0156641	0.646294	0.975067	-0.0046806	0.0155248	0.763348	0.983631	-0.0157924	0.0152034	0.300158	0.917005
THREOCAT.PWY	0.0678583	0.149509	0.650405	0.976201	0.0933549	0.11812	0.430251	0.945509	0.0153867	0.117515	0.895957	0.994956	0.00673886	0.115082	0.953363	0.997591
THRESYN.PWY	-0.000977603	0.00654714	0.881451	0.996573	-0.00674578	0.00517256	0.19366	0.87632	0.00038523	0.00516119	0.940575	0.997591	0.00272697	0.00505432	0.590111	0.966733
TRNA.CHARGING.PWY	-0.000633265	0.00797035	0.936751	0.996573	-0.00681339	0.00629697	0.280531	0.906696	-3.314e-05	0.00627316	0.99579	0.999095	0.00324066	0.00614328	0.598413	0.971399
TRPSYN.PWY	0.00524967	0.0105916	0.62068	0.971837	-0.00674029	0.00836785	0.421474	0.938643	0.0133062	0.00828628	0.10987	0.823799	0.0124268	0.00811472	0.12723	0.825284
TYRFUMCAT.PWY	-0.0866758	0.0869806	0.320196	0.909749	-0.0199103	0.0687189	0.772314	0.9923	-0.101298	0.0680431	0.138108	0.82978	-0.0273932	0.0666343	0.681434	0.976587
UBISYN.PWY	-0.0863967	0.0598869	0.150657	0.860035	0.00521467	0.0473136	0.912348	0.996573	-0.0220534	0.0472793	0.641395	0.976587	0.0191368	0.0463004	0.67981	0.976587
UDPNAGSYN.PWY	-0.012685	0.0187571	0.499632	0.968862	-0.00847082	0.014819	0.568213	0.968862	-0.00751217	0.0146969	0.609809	0.976587	0.00777247	0.0143926	0.589767	0.966733
VALDEG.PWY	-0.177542	0.173164	0.306451	0.906696	-0.0320581	0.136808	0.814966	0.9923	0.0347016	0.136274	0.799255	0.984134	-0.00303806	0.133453	0.98186	0.997649
VALSYN.PWY	-0.000570138	0.00671849	0.932455	0.996573	9.50052e-05	0.00530794	0.985737	0.999836	-0.000429111	0.00526876	0.935169	0.997591	0.00225914	0.00515967	0.661964	0.976587
X1CMET2.PWY	-0.00205808	0.00774861	0.790812	0.9923	-0.00845153	0.00612178	0.16893	0.869326	0.00548296	0.00608916	0.36895	0.935205	0.00769774	0.00596309	0.198207	0.891614
X3.HYDROXYPHENYLACETATE.DEGRADATION.PWY	-0.0908258	0.084684	0.284757	0.906696	0.0404113	0.0669045	0.546508	0.968862	-0.0283464	0.0669435	0.672424	0.976587	-0.0286278	0.0655574	0.662806	0.976587
