# Supplementary material for: The Association Between Breast Density and Gut Microbiota Composition at 2 Years Post-Menarche: A Cross-Sectional Study of Adolescents in Santiago, Chile
Source: Front Cell Infect Microbiol. 2021 Dec 17;11:794610. doi: 10.3389/fcimb.2021.794610 (PMC8718921; doi:10.3389/fcimb.2021.794610)
Supplement: Supplementary file 9 [file Table_7.xlsx]

## Sheet: Sheet1
Supplementary Table 7. Multivariable MaAsLin2 modelling of the association between predicted MetaCyc pathways and breast density (%FGV, aFGV), further adjusted for food-specific dietary intake. Beta coefficients represent the effect size for difference in abundance between terciles (e.g., the contrast between the tercile specified versus the reference tercile) with model-based standard errors and…
	Percent FGV								Absolute FGV
	Tercile 2 v. Tercile 1 (ref)				Tercile 3 v. Tercile 1 (ref)				Tercile 2 v. Tercile 1 (ref)				Tercile 3 v. Tercile 1 (ref)
MetaCyc Pathway	β	SE	p-value	q-value	β	SE	p-value	q-value	β	SE	p-value	q-value	β	SE	p-value	q-value
AEROBACTINSYN.PWY	-0.0296553	0.269123	0.912368	0.992683	-0.000784898	0.212652	0.997059	0.999795	0.103598	0.211027	0.624022	0.971975	0.200888	0.2064	0.331588	0.952222
ALL.CHORISMATE.PWY	-0.0172128	0.063464	0.786501	0.986342	0.0502323	0.0501471	0.317706	0.962736	0.0210994	0.0500525	0.673811	0.973267	0.0370609	0.0489552	0.449923	0.958856
ANAEROFRUCAT.PWY	0.0194132	0.00888649	0.0300882	0.853526	0.00183679	0.00702181	0.793913	0.986342	-0.00256383	0.00708603	0.717874	0.978854	-0.00245772	0.00693067	0.723253	0.980836
ANAGLYCOLYSIS.PWY	0.0022843	0.00643677	0.723053	0.986342	-0.00625319	0.00508612	0.220351	0.957166	0.00459795	0.00507963	0.366468	0.958856	0.00553134	0.00496827	0.266908	0.938144
ARG.POLYAMINE.SYN	-0.0407086	0.0293009	0.166285	0.9536	-0.0202519	0.0231526	0.382784	0.971304	0.0043529	0.0231252	0.850887	0.99617	0.0118456	0.0226182	0.601057	0.971975
ARGDEG.PWY	0.00788427	0.116055	0.945905	0.994679	0.0647359	0.0917029	0.481057	0.971304	0.0100818	0.0913501	0.912232	0.998092	0.0199456	0.0893473	0.823581	0.988007
ARGORNPROST.PWY	-0.0348193	0.0280085	0.215267	0.957166	0.000687588	0.0221313	0.975246	0.999039	-0.0237443	0.0220544	0.282951	0.939276	-0.00150514	0.0215708	0.944442	0.998502
ARGSYN.PWY	0.0110377	0.0102398	0.282372	0.961522	-0.00146447	0.00809113	0.856554	0.987203	0.00676021	0.00805197	0.402156	0.958856	0.0105264	0.00787544	0.182877	0.929583
ARGSYNBSUB.PWY	0.0143944	0.0117047	0.220225	0.957166	0.00281654	0.00924868	0.761039	0.986342	0.00745146	0.00920313	0.4191	0.958856	0.0110588	0.00900136	0.220685	0.935508
ARO.PWY	0.00266458	0.00825664	0.747246	0.986342	-0.00412324	0.00652412	0.528113	0.973143	0.00313896	0.00649246	0.629288	0.971975	0.00583223	0.00635012	0.359499	0.958856
ASPASN.PWY	-0.0154383	0.0206041	0.454573	0.971304	-0.0118547	0.0162807	0.467381	0.971304	0.00711355	0.0162135	0.661324	0.973267	0.00622596	0.015858	0.69503	0.976902
AST.PWY	-0.00266136	0.124307	0.98294	0.999039	0.0567402	0.0982236	0.564144	0.981501	-0.00699702	0.0978108	0.943043	0.998502	0.0126114	0.0956664	0.895254	0.998092
BIOTIN.BIOSYNTHESIS.PWY	-0.129013	0.0788289	0.103291	0.90726	-0.0621646	0.062288	0.319482	0.962736	0.0294734	0.06231	0.636723	0.971975	-0.00687856	0.0609439	0.91025	0.998092
BRANCHED.CHAIN.AA.SYN.PWY	-0.00193789	0.00576522	0.737124	0.986342	-0.00300723	0.00455548	0.509931	0.971856	0.00279208	0.00452309	0.537746	0.971975	0.00474884	0.00442393	0.284372	0.939276
CALVIN.PWY	0.00049829	0.00843394	0.952946	0.994679	-0.00778901	0.00666422	0.24389	0.957166	0.000528135	0.0066513	0.936792	0.998502	0.00483866	0.00650548	0.457885	0.958856
CATECHOL.ORTHO.CLEAVAGE.PWY	-0.0336887	0.130247	0.796171	0.986342	0.0250845	0.102917	0.807687	0.986342	-0.0472155	0.101429	0.642082	0.971975	-0.187492	0.0992057	0.0602206	0.817012
CENTBENZCOA.PWY	-0.177601	0.105395	0.0935363	0.902466	-0.12413	0.0832796	0.13767	0.942717	-0.0673404	0.0832292	0.419427	0.958856	-0.0945007	0.0814045	0.247082	0.937235
CENTFERM.PWY	-0.0813508	0.0259308	0.00196434	0.78982	0.00289686	0.0204896	0.887711	0.990166	-0.0263603	0.0210355	0.211626	0.935508	-0.00956449	0.0205743	0.642528	0.971975
CHLOROPHYLL.SYN	-0.00175114	0.0725834	0.980776	0.999039	0.0493977	0.0573529	0.390113	0.971304	-0.0201823	0.0571846	0.724513	0.981332	-0.00677892	0.0559309	0.903654	0.998092
COA.PWY	0.00193176	0.00742344	0.79496	0.986342	-0.00659172	0.00586575	0.262467	0.957166	0.000168362	0.00586332	0.977121	0.999005	0.00305644	0.00573477	0.594652	0.971975
COBALSYN.PWY	0.00704181	0.0188687	0.709396	0.986342	-0.0150441	0.0149094	0.314184	0.962736	0.00618367	0.0149059	0.678701	0.974783	0.00477565	0.0145791	0.743583	0.982369
CODH.PWY	0.0168975	0.0585249	0.773094	0.986342	0.0190191	0.0462444	0.681315	0.982598	-0.0123865	0.0459954	0.787979	0.982369	0.00700868	0.0449871	0.876354	0.998092
COLANSYN.PWY	-0.0102235	0.0173884	0.557233	0.980155	0.00415266	0.0137397	0.762787	0.986342	-0.00568403	0.0136655	0.677902	0.974783	-0.0127925	0.0133659	0.33968	0.954587
COMPLETE.ARO.PWY	0.00200085	0.00837201	0.811357	0.986342	-0.00424387	0.00661528	0.52192	0.973023	0.00239704	0.00658279	0.716142	0.978805	0.00549315	0.00643847	0.394587	0.958856
CRNFORCAT.PWY	-0.0946966	0.12378	0.445154	0.971304	-0.0842317	0.0978067	0.390161	0.971304	-0.0638449	0.0971806	0.511958	0.968503	-0.108205	0.09505	0.256321	0.937235
DAPLYSINESYN.PWY	0.00953373	0.0105353	0.366597	0.971063	8.41154e-05	0.00832466	0.991948	0.999486	0.00582055	0.00826728	0.482227	0.962511	0.0108019	0.00808602	0.183115	0.929583
DENITRIFICATION.PWY	-0.172898	0.126255	0.172409	0.9536	-0.0883275	0.0997628	0.377023	0.971304	-0.0753526	0.0994052	0.449327	0.958856	-0.104436	0.0972258	0.284054	0.939276
DENOVOPURINE2.PWY	-0.0063354	0.0127815	0.620675	0.982598	0.00609293	0.0100995	0.547004	0.977352	-0.0196811	0.00998031	0.0499961	0.812583	-0.012617	0.0097615	0.197674	0.931036
DHGLUCONATE.PYR.CAT.PWY	-0.277455	0.169021	0.102265	0.90726	-0.0243443	0.133555	0.855549	0.987203	-0.0749498	0.133859	0.576166	0.971975	-0.0150875	0.130924	0.908372	0.998092
DTDPRHAMSYN.PWY	0.0208839	0.0131216	0.11307	0.920055	0.000568824	0.0103683	0.956303	0.994679	0.0149657	0.0103353	0.149187	0.927445	0.00173682	0.0101087	0.863758	0.998006
ECASYN.PWY	0.0504434	0.123305	0.68291	0.982598	0.104692	0.0974314	0.28389	0.961522	0.0346078	0.0971623	0.722079	0.980422	0.0351124	0.0950321	0.712163	0.977578
ENTBACSYN.PWY	-0.0556287	0.0980097	0.570958	0.981501	0.0499678	0.077444	0.519533	0.971856	-0.0051469	0.0772864	0.946971	0.998502	0.0320326	0.075592	0.672201	0.973267
FAO.PWY	-0.0499747	0.043494	0.251935	0.957166	0.0321616	0.0343675	0.350503	0.971063	-0.0488891	0.0344158	0.157015	0.929583	-0.0319031	0.0336612	0.344396	0.956468
FASYN.ELONG.PWY	-0.0196323	0.0304936	0.520436	0.971856	-0.0161305	0.024095	0.503982	0.971856	-0.0101175	0.0239342	0.672954	0.973267	-0.0242962	0.0234094	0.300586	0.943633
FASYN.INITIAL.PWY	-0.0913963	0.079133	0.249487	0.957166	-0.0417599	0.0625282	0.504998	0.971856	0.0287041	0.0622355	0.645146	0.971975	-0.0328238	0.0608711	0.590328	0.971975
FERMENTATION.PWY	-0.00441561	0.0215357	0.837753	0.986342	-0.0127719	0.0170168	0.453812	0.971304	-0.00270367	0.0169128	0.873154	0.998092	-0.0147771	0.016542	0.372769	0.958856
FOLSYN.PWY	0.00647655	0.0124477	0.603431	0.982598	0.00246407	0.00983573	0.802442	0.986342	0.010837	0.0097263	0.266537	0.938144	-0.00376669	0.00951306	0.692567	0.976902
FUC.RHAMCAT.PWY	0.0231859	0.0196731	0.239981	0.957166	0.0041551	0.015545	0.789519	0.986342	0.0202869	0.0154487	0.190635	0.929583	0.00465481	0.01511	0.758358	0.982369
FUCCAT.PWY	0.0358923	0.0288944	0.21563	0.957166	-4.90136e-05	0.0228314	0.998289	0.999795	0.034591	0.022703	0.129189	0.925832	0.0183092	0.0222053	0.410618	0.958856
GALACT.GLUCUROCAT.PWY	0.000838178	0.0226603	0.970531	0.999039	-0.0149735	0.0179054	0.404014	0.971304	0.0221909	0.0177757	0.213357	0.935508	0.00409608	0.017386	0.813988	0.988007
GALACTARDEG.PWY	-0.0817889	0.0571041	0.153633	0.9536	-0.0194672	0.0451217	0.666617	0.982598	-0.00750982	0.045053	0.867784	0.998092	0.0265191	0.0440653	0.547983	0.971975
GALACTUROCAT.PWY	-0.0164089	0.0248254	0.509395	0.971856	-0.0194463	0.0196162	0.322723	0.962736	0.0106539	0.0195438	0.586273	0.971975	0.00193798	0.0191153	0.919348	0.998502
GALLATE.DEGRADATION.I.PWY	-0.0273196	0.161669	0.86598	0.987732	0.0168255	0.127745	0.895346	0.990466	-0.030828	0.125225	0.805796	0.987766	-0.26827	0.12248	0.0296628	0.812583
GALLATE.DEGRADATION.II.PWY	-0.0336693	0.162619	0.836187	0.986342	0.00784622	0.128496	0.951371	0.994679	-0.0300992	0.126035	0.811494	0.988007	-0.264106	0.123272	0.0333707	0.812583
GLCMANNANAUT.PWY	0.0501565	0.0238943	0.0370694	0.853526	0.0138208	0.0188805	0.46502	0.971304	0.0299588	0.0188774	0.114096	0.904954	0.0128177	0.0184636	0.488355	0.964992
GLUCARDEG.PWY	-0.0237264	0.0515389	0.645761	0.982598	-0.00744035	0.0407243	0.855219	0.987203	-0.000148665	0.0405064	0.997075	0.999353	0.0159558	0.0396183	0.687574	0.976902
GLUCARGALACTSUPER.PWY	-0.0817889	0.0571041	0.153633	0.9536	-0.0194672	0.0451217	0.666617	0.982598	-0.00750982	0.045053	0.867784	0.998092	0.0265191	0.0440653	0.547983	0.971975
GLUCONEO.PWY	0.0076455	0.00611008	0.212297	0.957166	-0.00103914	0.00482798	0.829806	0.986342	-0.00424193	0.00481687	0.379575	0.958856	-0.00558953	0.00471127	0.236872	0.936589
GLUCOSE1PMETAB.PWY	-0.00290428	0.0798792	0.971033	0.999039	0.0648824	0.0631178	0.305218	0.962736	-0.0151152	0.0627507	0.809898	0.988007	-0.0756373	0.061375	0.219261	0.935508
GLUCUROCAT.PWY	0.00782263	0.0193102	0.685836	0.982598	-0.00767627	0.0152582	0.615457	0.982598	0.0225868	0.015114	0.136648	0.927193	0.00444153	0.0147826	0.764143	0.982369
GLUTORN.PWY	0.00690173	0.0111139	0.535312	0.973143	0.00122134	0.00878185	0.889531	0.990466	0.00715373	0.00870419	0.412133	0.958856	0.0115741	0.00851336	0.17552	0.929583
GLYCOCAT.PWY	0.0079603	0.0123435	0.519735	0.971856	-0.0148442	0.0097534	0.12961	0.942627	0.00752669	0.00979845	0.443308	0.958856	0.011172	0.00958363	0.245116	0.937235
GLYCOGENSYNTH.PWY	0.0179966	0.0163015	0.270934	0.957166	-0.00843321	0.0128809	0.513412	0.971856	0.0142947	0.0128716	0.268096	0.938144	0.0139802	0.0125894	0.268135	0.938144
GLYCOL.GLYOXDEG.PWY	0.0573445	0.0525982	0.276927	0.957166	0.0656473	0.0415613	0.115803	0.929601	0.040562	0.0413983	0.328375	0.952222	0.0561317	0.0404907	0.16721	0.929583
GLYCOLYSIS	0.00678847	0.0072885	0.352778	0.971063	-0.00340524	0.00575913	0.555006	0.980155	-0.00483745	0.00575416	0.401532	0.958856	-0.00391836	0.005628	0.4871	0.964992
GLYCOLYSIS.E.D	0.0110802	0.0182767	0.54504	0.976849	0.0122963	0.0144416	0.395546	0.971304	-0.00724547	0.0143804	0.614928	0.971975	-0.000752232	0.0140651	0.957401	0.998502
GLYCOLYSIS.TCA.GLYOX.BYPASS	0.00121619	0.0613819	0.984212	0.999039	0.0567601	0.0485019	0.243294	0.957166	-0.0296164	0.0484235	0.541492	0.971975	-0.00646167	0.0473618	0.891618	0.998092
GLYOXYLATE.BYPASS	-0.00304501	0.0671755	0.96389	0.996278	0.0627674	0.0530799	0.238415	0.957166	-0.0327468	0.0530182	0.537511	0.971975	-0.0105133	0.0518559	0.839545	0.993671
GOLPDLCAT.PWY	-0.0631253	0.0439406	0.1524	0.9536	-0.0119882	0.0347204	0.73025	0.986342	-0.00157328	0.034592	0.96377	0.998657	0.0362233	0.0338336	0.285632	0.939276
HCAMHPDEG.PWY	-0.0956678	0.118958	0.422233	0.971304	-0.0238738	0.0939968	0.799769	0.986342	-0.0312475	0.0933659	0.73822	0.982369	-0.0987997	0.0913189	0.280598	0.938144
HEME.BIOSYNTHESIS.II	-0.00657252	0.0630577	0.917092	0.993009	0.0554533	0.0498261	0.267078	0.957166	-0.0354441	0.0496916	0.476507	0.96146	0.00726072	0.0486021	0.881396	0.998092
HEMESYN2.PWY	0.0498967	0.041727	0.233202	0.957166	0.06669	0.0329713	0.0444455	0.853526	-0.0219077	0.0330482	0.508161	0.96678	-0.0321296	0.0323236	0.32143	0.951822
HEXITOLDEGSUPER.PWY	0.0274923	0.0220592	0.214122	0.957166	0.016477	0.0174305	0.345653	0.971063	0.0272583	0.0173003	0.116706	0.907786	0.0114338	0.016921	0.500004	0.96678
HISDEG.PWY	-0.0350412	0.0266514	0.190091	0.957166	-0.00401475	0.021059	0.849	0.986342	-0.0201565	0.0209623	0.337439	0.954587	-0.0270054	0.0205027	0.1893	0.929583
HISTSYN.PWY	0.00161682	0.0081001	0.841993	0.986342	-0.00912294	0.00640042	0.155618	0.9536	0.00735161	0.00638437	0.250907	0.937235	0.00891679	0.0062444	0.154869	0.929583
HOMOSER.METSYN.PWY	0.0399485	0.0190493	0.0372469	0.853526	0.0074915	0.0150521	0.619242	0.982598	0.0200728	0.0149878	0.182009	0.929583	0.0311021	0.0146592	0.0351025	0.812583
HSERMETANA.PWY	0.037011	0.0217844	0.0908872	0.897122	0.00406467	0.0172133	0.81357	0.986342	0.0199955	0.0171114	0.243982	0.937235	0.0325613	0.0167362	0.0531163	0.812583
ILEUDEG.PWY	-0.0834491	0.0997985	0.404059	0.971304	-0.0799455	0.0788574	0.31191	0.962736	-0.0568486	0.0784431	0.46948	0.959206	-0.0794513	0.0767233	0.301666	0.943633
ILEUSYN.PWY	-0.000205552	0.00675023	0.975738	0.999039	-0.000569354	0.00533381	0.915099	0.993009	-0.000321359	0.00530125	0.951723	0.998502	0.00231391	0.00518503	0.65589	0.972809
KDO.NAGLIPASYN.PWY	0.00996829	0.101017	0.921493	0.993009	0.0576481	0.0798206	0.471007	0.971304	0.0402561	0.0794717	0.613034	0.971975	0.0264799	0.0777294	0.733713	0.982369
KETOGLUCONMET.PWY	-0.0278499	0.0744356	0.708693	0.986342	-0.0230597	0.0588165	0.695432	0.985423	-0.0493116	0.0584099	0.399553	0.958856	-0.0421359	0.0571294	0.461655	0.958856
LACTOSECAT.PWY	-0.0377027	0.0589504	0.52319	0.973143	-0.0206992	0.0465806	0.657255	0.982598	0.0113622	0.0462338	0.806124	0.987766	0.048065	0.0452202	0.289111	0.939276
LEU.DEG2.PWY	-0.0550882	0.0832918	0.509128	0.971856	0.0575368	0.0658144	0.383048	0.971304	-0.096553	0.065518	0.142146	0.927193	-0.0680215	0.0640816	0.289757	0.939276
LIPASYN.PWY	-3.84528	1.14675	0.000956291	0.78982	-2.16526	0.906127	0.0178015	0.853526	-0.069671	0.926286	0.940119	0.998502	-0.562846	0.905978	0.535141	0.971975
LPSSYN.PWY	-0.194088	0.157753	0.220027	0.957166	-0.0742431	0.124651	0.552116	0.979453	-0.104733	0.124211	0.400134	0.958856	-0.0237331	0.121488	0.845315	0.995682
MET.SAM.PWY	0.0328543	0.0155311	0.0356408	0.853526	0.00616044	0.0122721	0.616232	0.982598	0.0170436	0.012208	0.164242	0.929583	0.0266469	0.0119404	0.0267529	0.812583
METH.ACETATE.PWY	0.066555	0.0402923	0.100151	0.90726	-0.0122092	0.0318376	0.701771	0.98619	0.0310858	0.0319912	0.332381	0.952222	0.0115103	0.0312898	0.713368	0.97793
METHANOGENESIS.PWY	-0.620021	0.299469	0.0397056	0.853526	-0.24551	0.23663	0.300751	0.962736	-0.257152	0.236981	0.279182	0.938144	-0.253215	0.231785	0.275954	0.938144
METHGLYUT.PWY	0.0189427	0.111082	0.864768	0.987732	0.0678174	0.0877736	0.440652	0.971304	0.0412787	0.0872421	0.636624	0.971975	0.0843058	0.0853294	0.324351	0.951947
METHYLGALLATE.DEGRADATION.PWY	-0.0274295	0.1615	0.865307	0.987732	0.0165945	0.127612	0.896667	0.990466	-0.0309495	0.125093	0.804844	0.987766	-0.268184	0.12235	0.0295446	0.812583
NAD.BIOSYNTHESIS.II	0.0140559	0.0420885	0.738761	0.986342	-0.00451445	0.0332569	0.89216	0.990466	0.0346663	0.0330095	0.294905	0.943421	0.0193373	0.0322859	0.549893	0.971975
NADSYN.PWY	-0.0163413	0.0758286	0.829595	0.986342	0.0509133	0.0599172	0.396498	0.971304	-0.0410784	0.0597297	0.492419	0.964992	-0.0291098	0.0584202	0.618834	0.971975
NAGLIPASYN.PWY	-0.0832168	0.0584243	0.15591	0.9536	-0.040977	0.0461649	0.375815	0.971304	-0.0161288	0.0460857	0.726728	0.981332	-0.0346109	0.0450753	0.443488	0.958856
NONMEVIPP.PWY	-0.0107056	0.00823241	0.194961	0.957166	-0.0089242	0.00650497	0.171638	0.9536	0.000348671	0.00649422	0.957236	0.998502	0.00508762	0.00635184	0.424105	0.958856
NONOXIPENT.PWY	0.00426652	0.00968042	0.659882	0.982598	-0.00315219	0.00764914	0.680712	0.982598	0.00320206	0.00760594	0.674213	0.973267	0.00713016	0.00743919	0.338994	0.954587
OANTIGEN.PWY	0.00470112	0.0102148	0.645855	0.982598	-0.0049542	0.00807136	0.540049	0.974642	0.0035732	0.00802136	0.656471	0.972809	0.00979478	0.0078455	0.21333	0.935508
ORNARGDEG.PWY	0.00788427	0.116055	0.945905	0.994679	0.0647359	0.0917029	0.481057	0.971304	0.0100818	0.0913501	0.912232	0.998092	0.0199456	0.0893473	0.823581	0.988007
ORNDEG.PWY	0.0226654	0.0974607	0.816342	0.986342	0.0684911	0.0770102	0.374874	0.971304	0.00328637	0.0767688	0.965897	0.99886	0.00498911	0.0750857	0.94709	0.998502
P101.PWY	-0.12348	0.120365	0.306196	0.962736	-0.0436343	0.0951086	0.64689	0.982598	-0.0981369	0.0945407	0.300512	0.943633	-0.0122366	0.092468	0.894854	0.998092
P105.PWY	-0.00878866	0.0507496	0.862689	0.987732	0.0402872	0.0401006	0.316285	0.962736	-0.0253732	0.0400214	0.526815	0.971975	-0.0113229	0.039144	0.772682	0.982369
P108.PWY	-0.062031	0.036389	0.0898182	0.897122	-0.0269163	0.0287534	0.350352	0.971063	-0.0279968	0.0286993	0.330487	0.952222	-0.0324284	0.0280701	0.249368	0.937235
P122.PWY	0.0197399	0.0226545	0.384617	0.971304	0.0204484	0.0179009	0.254695	0.957166	-0.00168602	0.017855	0.924864	0.998502	0.00685714	0.0174635	0.694995	0.976902
P124.PWY	-0.00532	0.0258806	0.837346	0.986342	0.00798204	0.02045	0.696718	0.98619	-0.00868448	0.0202615	0.668664	0.973267	0.0178575	0.0198173	0.36862	0.958856
P125.PWY	-0.034824	0.0424059	0.412511	0.971304	0.00853025	0.0335077	0.799314	0.986342	-0.0277699	0.0333861	0.40653	0.958856	-0.0161591	0.0326542	0.621248	0.971975
P161.PWY	0.0399522	0.0226973	0.0799074	0.897122	0.00109665	0.0179347	0.951304	0.994679	0.0140509	0.0179997	0.435954	0.958856	0.00474613	0.0176051	0.787756	0.982369
P162.PWY	-0.0598545	0.0428853	0.164364	0.9536	-0.00384521	0.0338865	0.90977	0.991689	-0.0240763	0.0338056	0.477176	0.96146	0.0132414	0.0330644	0.689239	0.976902
P163.PWY	-0.165021	0.0630873	0.0095855	0.853526	-0.065946	0.0498495	0.187386	0.9536	-0.0254338	0.050389	0.614294	0.971975	-0.00165163	0.0492843	0.9733	0.999005
P164.PWY	0.00995756	0.0239745	0.678341	0.982598	0.0114603	0.0189439	0.545894	0.976849	0.0145859	0.018803	0.438835	0.958856	0.0198982	0.0183908	0.280576	0.938144
P184.PWY	-0.0447483	0.204667	0.827155	0.986342	0.00342298	0.161721	0.983134	0.999039	-0.0147867	0.158107	0.925582	0.998502	-0.355052	0.15464	0.0227182	0.812583
P221.PWY	0.063626	0.0395913	0.109625	0.914963	-0.00884371	0.0312837	0.777706	0.986342	0.0477827	0.0312569	0.127924	0.925832	0.0401445	0.0305716	0.190651	0.929583
P23.PWY	0.00381652	0.0525363	0.942161	0.994679	0.0740732	0.0415124	0.0758887	0.897122	-0.0254741	0.0416883	0.541856	0.971975	-0.00176214	0.0407744	0.965572	0.99886
P241.PWY	-0.527058	0.278541	0.0599151	0.868869	-0.155805	0.220094	0.479833	0.971304	-0.29202	0.21986	0.18563	0.929583	-0.241662	0.21504	0.262451	0.938144
P261.PWY	-0.0566006	0.0839783	0.501099	0.971856	-0.0421285	0.0663568	0.526237	0.973143	-0.0213547	0.0660681	0.746866	0.982369	-0.0246971	0.0646196	0.702727	0.977038
P281.PWY	-0.00220405	0.106978	0.983583	0.999039	-0.000999327	0.0845301	0.990579	0.999486	0.0714989	0.0839259	0.395277	0.958856	0.0320057	0.0820859	0.697023	0.976902
P341.PWY	0.114902	0.0670553	0.0881697	0.897122	0.0259593	0.0529848	0.624718	0.982598	0.0986316	0.0526605	0.0625388	0.823446	0.0595976	0.051506	0.248619	0.937235
P381.PWY	-0.400773	0.189737	0.0359114	0.853526	-0.00945219	0.149923	0.949793	0.994679	-0.138189	0.151059	0.361402	0.958856	-0.110928	0.147747	0.453662	0.958856
P4.PWY	0.0134145	0.0101123	0.186177	0.9536	0.00739802	0.00799042	0.355639	0.971063	0.00598996	0.00795715	0.452474	0.958856	0.00895154	0.0077827	0.251448	0.937235
P42.PWY	-0.0308944	0.0252113	0.221865	0.957166	-0.0231662	0.0199211	0.246264	0.957166	-0.0136365	0.0198399	0.492675	0.964992	-0.0224674	0.0194049	0.248326	0.937235
P441.PWY	0.0182495	0.0113327	0.108908	0.914963	-0.00632667	0.00895469	0.480691	0.971304	0.00804347	0.00901947	0.373583	0.958856	0.000186353	0.00882173	0.983168	0.999005
P461.PWY	0.0353722	0.0408125	0.38715	0.971304	0.0257761	0.0322486	0.425075	0.971304	0.0536297	0.031892	0.0942143	0.880119	0.0113596	0.0311928	0.716114	0.978805
P562.PWY	0.0526567	0.0412195	0.202924	0.957166	0.0405192	0.0325703	0.214943	0.957166	0.0147373	0.0325456	0.651171	0.971975	0.0114648	0.031832	0.719105	0.979231
P621.PWY	-0.107987	0.102372	0.29277	0.962736	-0.0929803	0.0808905	0.251746	0.957166	-0.0758335	0.0804687	0.347132	0.956468	-0.0932291	0.0787045	0.23761	0.936589
PANTO.PWY	-8.25969e-05	0.0105642	0.99377	0.999795	-0.00133942	0.00834748	0.872683	0.988513	0.00456932	0.0082964	0.582417	0.971975	0.000856817	0.00811451	0.916014	0.998092
PANTOSYN.PWY	0.00151643	0.00694062	0.827275	0.986342	-0.00252882	0.00548425	0.645226	0.982598	0.00358771	0.00545612	0.511582	0.968503	0.00244052	0.00533651	0.647936	0.971975
PENTOSE.P.PWY	0.00959507	0.0258238	0.710617	0.986342	0.0152003	0.0204051	0.457195	0.971304	-0.0100609	0.0202993	0.620701	0.971975	-0.0137496	0.0198542	0.489413	0.964992
PEPTIDOGLYCANSYN.PWY	-0.00218566	0.00800596	0.785133	0.986342	-0.00648531	0.00632604	0.306524	0.962736	-8.08542e-05	0.00630159	0.989776	0.999236	0.00392922	0.00616343	0.524529	0.971975
PHOSLIPSYN.PWY	0.00701127	0.00934102	0.453786	0.971304	-0.00187999	0.00738096	0.799212	0.986342	0.00325675	0.00735176	0.658255	0.972809	0.00575828	0.00719058	0.424197	0.958856
POLYAMINSYN3.PWY	0.0666905	0.0442317	0.133203	0.942627	0.00359321	0.0349504	0.918218	0.993009	0.0228697	0.0348862	0.51287	0.968859	-0.0192621	0.0341214	0.573038	0.971975
POLYAMSYN.PWY	-0.0388006	0.0340138	0.255353	0.957166	-0.0159674	0.0268766	0.553121	0.979453	-0.0159735	0.0267656	0.551325	0.971975	0.00675469	0.0261788	0.796657	0.985097
POLYISOPRENSYN.PWY	0.0233653	0.0212101	0.271962	0.957166	0.0168975	0.0167595	0.314568	0.962736	0.00863407	0.0166904	0.605516	0.971975	-0.00702267	0.0163245	0.667521	0.973267
PPGPPMET.PWY	0.0365482	0.0626866	0.560533	0.980974	0.0701605	0.0495329	0.158209	0.9536	0.00177364	0.0495117	0.97146	0.999005	0.0132455	0.0484263	0.784738	0.982369
PROTOCATECHUATE.ORTHO.CLEAVAGE.PWY	-0.0856302	0.0978663	0.382644	0.971304	-0.0157129	0.0773306	0.839193	0.986342	-0.0635815	0.0769533	0.40966	0.958856	-0.0264778	0.0752661	0.725369	0.981332
PRPP.PWY	-0.00168896	0.0249271	0.946048	0.994679	0.0158987	0.0196965	0.420526	0.971304	-0.012286	0.0196224	0.531953	0.971975	-0.00711115	0.0191922	0.711387	0.977578
PWY.1269	-0.0741388	0.0419779	0.0789057	0.897122	-0.0305305	0.0331695	0.358457	0.971063	-0.0118304	0.0332189	0.722116	0.980422	-0.0200319	0.0324906	0.538239	0.971975
PWY.1361	-0.0601997	0.0929092	0.51777	0.971856	-0.0349274	0.0734137	0.634766	0.982598	-0.00356257	0.0727293	0.960981	0.998502	-0.0879805	0.0711348	0.217614	0.935508
PWY.1422	0.0295372	0.0855735	0.730333	0.986342	0.0970479	0.0676173	0.152785	0.9536	-0.031054	0.0675964	0.646447	0.971975	-0.0344515	0.0661144	0.602884	0.971975
PWY.1501	0.462689	0.674641	0.493619	0.971304	0.604735	0.533079	0.257983	0.957166	-0.475923	0.528737	0.369148	0.958856	-0.805693	0.517145	0.120831	0.910541
PWY.1541	-0.120447	0.115079	0.296536	0.962736	-0.0861271	0.0909319	0.344705	0.971063	-0.0681063	0.0904442	0.452328	0.958856	-0.100135	0.0884613	0.259011	0.937235
PWY.1622	0.0747145	0.0580368	0.199463	0.957166	0.00559303	0.0458588	0.903052	0.990931	0.0225004	0.0457096	0.623088	0.971975	0.0506548	0.0447074	0.258565	0.937235
PWY.181	-0.0519793	0.107749	0.630044	0.982598	0.00954095	0.0851394	0.910887	0.991961	-0.0848761	0.0845387	0.316602	0.945232	-0.0200223	0.0826852	0.808913	0.988007
PWY.1861	0.0322331	0.0362884	0.375479	0.971304	0.0148023	0.0286738	0.606267	0.982598	0.0161435	0.0285509	0.572421	0.971975	0.0139149	0.027925	0.618826	0.971975
PWY.1882	-0.0855223	0.930176	0.926837	0.993009	-0.0852524	0.734993	0.907777	0.991343	0.767507	0.724266	0.290564	0.939276	1.37655	0.708387	0.0533997	0.812583
PWY.2201	-0.107567	0.0396397	0.00723902	0.846453	-0.0641142	0.031322	0.0419783	0.853526	-0.0660343	0.0313681	0.0365339	0.812583	-0.0145877	0.0306804	0.634972	0.971975
PWY.2221	-0.518757	0.634926	0.414886	0.971304	0.0948706	0.501697	0.850208	0.986365	-0.0241148	0.49825	0.961447	0.998502	-0.574862	0.487326	0.239558	0.936589
PWY.2941	0.0745946	0.0364146	0.041826	0.853526	0.00994323	0.0287736	0.730033	0.986342	0.0193973	0.0289428	0.503512	0.96678	0.0035958	0.0283083	0.899051	0.998092
PWY.2942	0.00109919	0.0054303	0.839796	0.986342	-0.00489373	0.00429084	0.255446	0.957166	0.000481008	0.00427853	0.910601	0.998092	0.00423074	0.00418473	0.313247	0.944474
PWY.3001	-0.0023567	0.00500513	0.63826	0.982598	-0.00556115	0.00395489	0.16124	0.9536	0.00258663	0.00394406	0.512692	0.968744	0.00393979	0.00385759	0.308349	0.944474
PWY.3081	-0.0946715	0.157262	0.54786	0.977658	-0.0143451	0.124263	0.908212	0.991343	0.0560844	0.123542	0.650346	0.971975	-0.036137	0.120834	0.765204	0.982369
PWY.3661	-0.0693824	0.114734	0.54605	0.976849	0.0266182	0.0906587	0.769363	0.986342	0.00975192	0.0900357	0.913858	0.998092	-0.0870065	0.0880618	0.324344	0.951947
PWY.3781	-0.00490097	0.0683197	0.942884	0.994679	0.0533331	0.0539839	0.324379	0.964371	-0.0537195	0.0537647	0.31893	0.945965	-0.0275742	0.0525859	0.600608	0.971975
PWY.3801	-0.0165982	0.0854716	0.846221	0.986342	0.0772444	0.0675368	0.254106	0.957166	-0.0381678	0.0674094	0.57189	0.971975	-0.0615117	0.0659315	0.351969	0.958856
PWY.3941	-0.116449	0.170002	0.49415	0.971304	-0.04409	0.13433	0.74309	0.986342	0.120227	0.13312	0.36754	0.958856	-0.0548366	0.130201	0.674087	0.973267
PWY.4361	-0.121963	0.0745144	0.103258	0.90726	-0.0484671	0.0588788	0.411398	0.971304	-0.0598911	0.0588048	0.30969	0.944474	-0.0267233	0.0575156	0.642706	0.971975
PWY.4722	-0.095894	0.132178	0.469003	0.971304	-0.0796708	0.104443	0.446475	0.971304	-0.0689403	0.103918	0.507834	0.96678	-0.070168	0.101639	0.490771	0.964992
PWY.4984	-0.0727284	0.0337222	0.0322288	0.853526	0.00167359	0.0266461	0.949982	0.994679	0.0103375	0.0269023	0.701194	0.977038	-0.0124666	0.0263125	0.636168	0.971975
PWY.5005	0.010045	0.0461575	0.827944	0.986342	-0.018577	0.0364721	0.611073	0.982598	-0.00881904	0.0362518	0.808046	0.988007	0.0228007	0.0354571	0.52093	0.971178
PWY.5022	-0.0314931	0.0361567	0.384795	0.971304	0.0132702	0.0285698	0.642809	0.982598	-0.0331213	0.0284449	0.245655	0.937235	-0.0049725	0.0278213	0.858331	0.997384
PWY.5028	-0.17745	0.0889935	0.047521	0.853526	-0.0454162	0.0703196	0.519118	0.971856	-0.0925519	0.0701574	0.188617	0.929583	0.0174024	0.0686193	0.800061	0.987028
PWY.5088	-0.183531	0.144582	0.205784	0.957166	-0.148604	0.114243	0.194843	0.957166	-0.159351	0.113664	0.162487	0.929583	-0.108313	0.111172	0.331096	0.952222
PWY.5097	0.00620047	0.00500758	0.217095	0.957166	-0.00277363	0.00395682	0.484138	0.971304	0.00103058	0.00396811	0.795352	0.984526	0.00358654	0.00388111	0.356553	0.958856
PWY.5100	-0.000901701	0.0108926	0.934109	0.993138	-0.00792104	0.00860698	0.358528	0.971063	0.00736511	0.0085476	0.389913	0.958856	0.0108796	0.0083602	0.194643	0.929583
PWY.5101	0.000467103	0.00611367	0.939175	0.994038	-0.000989299	0.00483081	0.837946	0.986342	0.00165929	0.00479893	0.729887	0.981947	0.00362715	0.00469372	0.440577	0.958856
PWY.5103	-0.0014311	0.00612998	0.815645	0.986342	-0.00421233	0.0048437	0.385539	0.971304	0.00529709	0.00480338	0.271453	0.938144	0.00639489	0.00469807	0.174998	0.929583
PWY.5104	-0.00528016	0.00770015	0.493687	0.971304	-0.0054515	0.0060844	0.371346	0.971063	0.00257125	0.00605518	0.671561	0.973267	0.00476899	0.00592242	0.421641	0.958856
PWY.5121	-0.00932514	0.00692747	0.179798	0.9536	-0.00758347	0.00547385	0.167481	0.9536	-0.000742689	0.00546454	0.892029	0.998092	0.00398577	0.00534474	0.456705	0.958856
PWY.5154	-0.0796111	0.0579469	0.17103	0.9536	-0.0587962	0.0457877	0.200598	0.957166	0.0254311	0.0457595	0.579001	0.971975	0.00173308	0.0447562	0.96915	0.999005
PWY.5177	-0.0698223	0.0503411	0.166998	0.9536	0.00174692	0.0397779	0.965015	0.99694	-0.0414475	0.0397085	0.297847	0.943633	-0.00364646	0.0388379	0.925292	0.998502
PWY.5178	-0.157337	0.211905	0.458668	0.971304	-0.00954395	0.16744	0.954603	0.994679	-0.0841875	0.164302	0.608943	0.971975	-0.375636	0.1607	0.0204067	0.812583
PWY.5179	-0.0915707	0.256821	0.721803	0.986342	0.085555	0.202931	0.673775	0.982598	0.164324	0.201667	0.416145	0.958856	-0.0152203	0.197246	0.93857	0.998502
PWY.5180	-0.048054	0.0509944	0.347162	0.971063	0.0149466	0.040294	0.711079	0.986342	0.0159942	0.0402034	0.69118	0.976902	-0.0175464	0.039322	0.65592	0.972809
PWY.5181	-0.137875	0.0765665	0.0732618	0.897122	-0.0394597	0.0605003	0.51501	0.971856	-0.0737937	0.0604572	0.223684	0.935508	-0.0280739	0.0591317	0.635473	0.971975
PWY.5182	-0.048054	0.0509944	0.347162	0.971063	0.0149466	0.040294	0.711079	0.986342	0.0159942	0.0402034	0.69118	0.976902	-0.0175464	0.039322	0.65592	0.972809
PWY.5183	-0.876688	1.24276	0.481362	0.971304	0.755386	0.981984	0.44266	0.971304	-0.308272	0.979798	0.753374	0.982369	0.667383	0.958317	0.486984	0.964992
PWY.5184	-0.12631	0.101465	0.214643	0.957166	-0.0978714	0.0801739	0.223629	0.957166	-0.0620171	0.0798553	0.438306	0.958856	-0.0921748	0.0781045	0.239351	0.936589
PWY.5188	0.0102098	0.0193015	0.597419	0.982598	0.0141755	0.0152514	0.353779	0.971063	0.00335165	0.0151898	0.82559	0.988007	0.00863993	0.0148568	0.561529	0.971975
PWY.5189	0.0151349	0.0212007	0.476133	0.971304	0.0160598	0.016752	0.338885	0.969733	0.00399749	0.0166865	0.810915	0.988007	0.0102088	0.0163207	0.532351	0.971975
PWY.5198	-0.232766	0.118028	0.049981	0.853526	-0.0876031	0.0932618	0.348703	0.971063	-0.128003	0.0932138	0.171229	0.929583	-0.0448445	0.0911701	0.623349	0.971975
PWY.5265	-0.0433586	0.0878197	0.622047	0.982598	-0.0510637	0.0693922	0.462676	0.971304	-0.0379886	0.0687978	0.581447	0.971975	0.051078	0.0672895	0.448704	0.958856
PWY.5266	-0.0655845	0.0491232	0.183368	0.9536	0.00752297	0.0388155	0.84652	0.986342	0.00243089	0.0388448	0.950164	0.998502	-0.0223813	0.0379932	0.55647	0.971975
PWY.5273	-0.0655845	0.0491232	0.183368	0.9536	0.00752297	0.0388155	0.84652	0.986342	0.00243089	0.0388448	0.950164	0.998502	-0.0223813	0.0379932	0.55647	0.971975
PWY.5304	0.0784347	0.0420007	0.0633074	0.884586	0.0107119	0.0331875	0.747209	0.986342	0.0657512	0.0330193	0.0478158	0.812583	0.0433351	0.0322953	0.181178	0.929583
PWY.5345	-0.0482669	0.0323242	0.136965	0.942717	0.00390493	0.0255415	0.878643	0.990027	-0.00147161	0.0256206	0.954254	0.998502	-0.00954525	0.0250589	0.703674	0.977038
PWY.5347	0.0177103	0.0108716	0.104886	0.90726	-0.000247349	0.00859034	0.977058	0.999039	0.0170811	0.00845137	0.0446083	0.812583	0.0233618	0.00826608	0.00519055	0.735158
PWY.5384	0.0807231	0.0370974	0.0307349	0.853526	0.0117067	0.0293131	0.690051	0.982997	0.0456771	0.0293745	0.121537	0.912522	0.0134945	0.0287305	0.639088	0.971975
PWY.5392	-0.0964308	0.100445	0.3382	0.969619	-0.0871764	0.079368	0.273365	0.957166	-0.0642613	0.0790039	0.416964	0.958856	-0.0765915	0.0772718	0.322794	0.951947
PWY.5415	-0.0286157	0.065689	0.663582	0.982598	9.64636e-05	0.0519053	0.998519	0.999795	0.00204294	0.0516011	0.968459	0.999005	-0.0286335	0.0504698	0.571122	0.971975
PWY.5417	-0.0335542	0.126988	0.791875	0.986342	0.0423645	0.100342	0.673333	0.982598	-0.0544981	0.0991375	0.583127	0.971975	-0.168762	0.0969641	0.0833244	0.878532
PWY.5419	0.0498516	0.0805119	0.536504	0.973385	0.061867	0.0636178	0.331993	0.967169	0.0113901	0.0632284	0.857224	0.997312	-0.0523711	0.0618422	0.398096	0.958856
PWY.5420	0.0379416	0.0743249	0.610279	0.982598	0.0522875	0.058729	0.37437	0.971304	0.00957768	0.0583344	0.869752	0.998092	-0.0505667	0.0570555	0.37654	0.958856
PWY.5430	-0.178409	0.196077	0.36398	0.971063	-0.0265877	0.154933	0.863921	0.987732	-0.091846	0.151905	0.546114	0.971975	-0.367111	0.148574	0.0143184	0.812583
PWY.5431	-0.0335542	0.126988	0.791875	0.986342	0.0423645	0.100342	0.673333	0.982598	-0.0544981	0.0991375	0.583127	0.971975	-0.168762	0.0969641	0.0833244	0.878532
PWY.5484	0.0132835	0.0139938	0.343651	0.971063	-4.26673e-05	0.0110575	0.996925	0.999795	-0.0104192	0.0110052	0.344915	0.956468	-0.00899094	0.0107639	0.404559	0.958856
PWY.5499	0.0391378	0.0297881	0.190401	0.957166	0.0142342	0.0235375	0.546037	0.976849	0.0380046	0.0233428	0.105084	0.896623	0.00948374	0.022831	0.678305	0.974783
PWY.5505	0.032228	0.0227432	0.158036	0.9536	-0.00492621	0.0179709	0.784276	0.986342	0.028609	0.0178851	0.111275	0.902219	0.0280719	0.017493	0.110134	0.902219
PWY.5507	-0.0545745	0.045754	0.234375	0.957166	-0.0343886	0.0361532	0.342661	0.971063	-0.0462055	0.0354854	0.194388	0.929583	-0.0914617	0.0347074	0.00907055	0.812583
PWY.5509	0.00502317	0.0186487	0.787934	0.986342	-0.0162838	0.0147356	0.270466	0.957166	0.00836148	0.014729	0.570886	0.971975	0.00620239	0.0144061	0.667269	0.973267
PWY.5519	0.0652757	0.272279	0.81078	0.986342	0.211411	0.215146	0.326977	0.96539	0.230654	0.212008	0.277934	0.938144	-0.215847	0.20736	0.299174	0.943633
PWY.5529	-0.148823	0.0908638	0.103029	0.90726	-0.0652526	0.0717975	0.364533	0.971063	-0.0304294	0.0718535	0.672393	0.973267	-0.0292302	0.0702782	0.677915	0.974783
PWY.5531	-0.00914088	0.0760105	0.9044	0.990931	0.0544476	0.0600609	0.365747	0.971063	-0.0294315	0.0599074	0.623768	0.971975	-0.0110533	0.058594	0.850566	0.99617
PWY.5532	-0.0562924	0.0777357	0.469823	0.971304	0.00399985	0.0614241	0.948145	0.994679	-0.0217074	0.0611699	0.723063	0.980739	-0.0352768	0.0598289	0.556108	0.971975
PWY.5634	-0.0913826	0.256692	0.722217	0.986342	0.0855289	0.202829	0.673714	0.982598	0.164268	0.201565	0.416067	0.958856	-0.0152881	0.197146	0.938266	0.998502
PWY.5647	0.00471151	0.0772265	0.951413	0.994679	0.065171	0.0610218	0.286816	0.961522	-0.0287203	0.0608644	0.637534	0.971975	-0.0376762	0.05953	0.527529	0.971975
PWY.5651	-0.0159133	0.0766446	0.835735	0.986342	0.0522837	0.060562	0.389007	0.971304	-0.041363	0.0603764	0.494088	0.964992	-0.0292956	0.0590528	0.620377	0.971975
PWY.5654	0.0175892	0.0750445	0.814929	0.986342	0.0715016	0.0592977	0.229323	0.957166	-0.019067	0.0591629	0.747579	0.982369	-0.0400746	0.0578659	0.489404	0.964992
PWY.5655	0.0223776	0.0749295	0.765519	0.986342	0.0810592	0.0592068	0.172516	0.9536	-0.0182086	0.0591683	0.7586	0.982369	-0.0307108	0.0578711	0.596235	0.971975
PWY.5656	0.0463106	0.081051	0.56839	0.981501	0.107171	0.0640438	0.0958181	0.903698	-0.0219186	0.0641358	0.732897	0.982369	-0.0306946	0.0627297	0.625157	0.971975
PWY.5659	-0.0152481	0.0123496	0.218396	0.957166	-0.00307762	0.00975821	0.752797	0.986342	-0.00708107	0.00971329	0.466854	0.959206	-0.0112554	0.00950033	0.237535	0.936589
PWY.5667	0.00974767	0.00962846	0.312586	0.962736	-0.00119326	0.00760809	0.875529	0.989232	0.00487966	0.00758164	0.520566	0.970718	0.00733323	0.00741543	0.323906	0.951947
PWY.5676	-0.0546686	0.0356846	0.127112	0.940323	-0.0321352	0.0281967	0.25579	0.957166	-0.0146834	0.0281802	0.602908	0.971975	0.00509702	0.0275624	0.853475	0.99617
PWY.5677	-0.145621	0.0648904	0.0259264	0.853526	-0.0548866	0.0512742	0.285712	0.961522	-0.0277205	0.0514752	0.590819	0.971975	0.0288775	0.0503467	0.566905	0.971975
PWY.5679	-0.101231	0.263146	0.700874	0.98619	0.114665	0.207929	0.581935	0.982598	0.167241	0.206516	0.41901	0.958856	-0.0755771	0.201988	0.708679	0.977038
PWY.5686	0.00113692	0.00735737	0.87735	0.98969	-0.00583523	0.00581354	0.316727	0.962736	0.00028773	0.00579388	0.960442	0.998502	0.00475695	0.00566686	0.402233	0.958856
PWY.5695	-0.00489318	0.0106697	0.647019	0.982598	1.85629e-05	0.00843087	0.998245	0.999795	-0.0128929	0.00834234	0.12382	0.91939	-0.00712442	0.00815944	0.383634	0.958856
PWY.5705	0.0427956	0.0381771	0.26365	0.957166	0.0191847	0.0301663	0.52553	0.973143	0.0202276	0.0300622	0.501819	0.96678	0.0162132	0.0294032	0.58197	0.971975
PWY.5737	-0.0916416	0.256853	0.72163	0.986342	0.0855264	0.202957	0.673916	0.982598	0.164324	0.201692	0.416203	0.958856	-0.0152293	0.19727	0.938542	0.998502
PWY.5741	-0.328779	0.429412	0.444791	0.971304	-0.350088	0.339307	0.303429	0.962736	0.0463693	0.338285	0.891113	0.998092	-0.0930152	0.330869	0.778907	0.982369
PWY.5747	-0.0273918	0.0791181	0.729547	0.986342	0.0669531	0.0625165	0.285481	0.961522	-0.0182945	0.0624691	0.769937	0.982369	-0.0444866	0.0610995	0.467408	0.959206
PWY.5757	-0.0917138	0.256888	0.721456	0.986342	0.08551	0.202984	0.674017	0.982598	0.164354	0.20172	0.416183	0.958856	-0.0151589	0.197298	0.938834	0.998502
PWY.5823	-0.263566	0.143386	0.067531	0.897122	-0.181696	0.113299	0.11037	0.917232	-0.00250606	0.113566	0.982417	0.999005	-0.085102	0.111076	0.444488	0.958856
PWY.5837	-0.0495457	0.0826983	0.549778	0.978914	0.00337524	0.0653454	0.958858	0.995444	0.00526723	0.0650355	0.935531	0.998502	-0.0277787	0.0636097	0.662798	0.973267
PWY.5838	-0.0686248	0.0652782	0.294411	0.962736	-0.00706523	0.0515806	0.891189	0.990466	-0.000856987	0.0514206	0.98672	0.999005	-0.0300086	0.0502933	0.551405	0.971975
PWY.5840	-0.0589561	0.0654625	0.368885	0.971063	-0.00186916	0.0517263	0.971211	0.999039	0.000535664	0.0515337	0.991717	0.999236	-0.0287176	0.0504039	0.56949	0.971975
PWY.5845	-0.0796679	0.0586576	0.175942	0.9536	0.0147283	0.0463492	0.750995	0.986342	-0.0210923	0.0464664	0.650377	0.971975	-0.0215894	0.0454477	0.635281	0.971975
PWY.5850	-0.0149763	0.062985	0.8123	0.986342	0.0387053	0.0497686	0.437667	0.971304	0.00641657	0.0496315	0.897263	0.998092	0.0208288	0.0485434	0.668332	0.973267
PWY.5855	-0.0355751	0.0666098	0.593881	0.982598	0.0224461	0.0526328	0.670229	0.982598	-0.0178054	0.0523808	0.734273	0.982369	0.0265999	0.0512324	0.604198	0.971975
PWY.5856	-0.0355751	0.0666098	0.593881	0.982598	0.0224461	0.0526328	0.670229	0.982598	-0.0178054	0.0523808	0.734273	0.982369	0.0265999	0.0512324	0.604198	0.971975
PWY.5857	-0.0355751	0.0666098	0.593881	0.982598	0.0224461	0.0526328	0.670229	0.982598	-0.0178054	0.0523808	0.734273	0.982369	0.0265999	0.0512324	0.604198	0.971975
PWY.5860	-0.0134895	0.0656393	0.837384	0.986342	0.040126	0.051866	0.440057	0.971304	0.00781019	0.0517108	0.8801	0.998092	0.0232495	0.0505771	0.646244	0.971975
PWY.5861	-0.0705599	0.0710569	0.321913	0.962736	-0.00883087	0.0561467	0.875182	0.989232	0.000508369	0.0559591	0.992761	0.999236	-0.0290162	0.0547323	0.596601	0.971975
PWY.5862	-0.0797192	0.0622908	0.202109	0.957166	0.015505	0.0492201	0.753082	0.986342	-0.0210739	0.0493076	0.669552	0.973267	-0.0211443	0.0482266	0.661545	0.973267
PWY.5863	-0.0496923	0.0822258	0.546306	0.976952	0.00323848	0.064972	0.960297	0.995494	0.00506046	0.0646644	0.937702	0.998502	-0.0279581	0.0632467	0.658934	0.972809
PWY.5896	-0.0149763	0.062985	0.8123	0.986342	0.0387053	0.0497686	0.437667	0.971304	0.00641657	0.0496315	0.897263	0.998092	0.0208288	0.0485434	0.668332	0.973267
PWY.5897	-0.0582734	0.0673392	0.387877	0.971304	-0.001173	0.0532092	0.982434	0.999039	0.00118601	0.0530041	0.982171	0.999005	-0.0286606	0.0518421	0.58099	0.971975
PWY.5898	-0.0582734	0.0673392	0.387877	0.971304	-0.001173	0.0532092	0.982434	0.999039	0.00118601	0.0530041	0.982171	0.999005	-0.0286606	0.0518421	0.58099	0.971975
PWY.5899	-0.0582734	0.0673392	0.387877	0.971304	-0.001173	0.0532092	0.982434	0.999039	0.00118601	0.0530041	0.982171	0.999005	-0.0286606	0.0518421	0.58099	0.971975
PWY.5910	0.0701888	0.104203	0.501361	0.971856	0.0520518	0.0823375	0.527997	0.973143	0.0507053	0.0819338	0.536718	0.971975	0.0237241	0.0801375	0.767507	0.982369
PWY.5913	-0.0347299	0.0336806	0.303719	0.962736	0.025548	0.0266133	0.338234	0.969619	-0.0249526	0.0266564	0.350365	0.958856	-0.0311732	0.026072	0.233253	0.936589
PWY.5918	-0.00596975	0.0523773	0.909372	0.991511	0.0436191	0.0413868	0.293189	0.962736	-0.0277871	0.0412431	0.501259	0.96678	0.0115923	0.0403389	0.774127	0.982369
PWY.5920	0.0103616	0.067377	0.877935	0.989838	0.0830992	0.053239	0.120143	0.938381	-0.00306698	0.0533101	0.95418	0.998502	0.0278359	0.0521414	0.594038	0.971975
PWY.5940	-0.0916119	0.256843	0.721706	0.986342	0.0855402	0.202949	0.673854	0.982598	0.16433	0.201684	0.416168	0.958856	-0.0152227	0.197262	0.938566	0.998502
PWY.5941	-0.163102	0.0877613	0.0645792	0.895468	-0.0168937	0.069346	0.80778	0.986342	-0.0425196	0.0696365	0.542165	0.971975	-0.0396838	0.0681098	0.560793	0.971975
PWY.5971	-0.136206	0.0845879	0.108933	0.914963	-0.0622681	0.0668385	0.352662	0.971063	0.0310191	0.0668236	0.643016	0.971975	-0.0154801	0.0653586	0.813018	0.988007
PWY.5973	-0.00750194	0.0086944	0.38926	0.971304	-0.00505157	0.00687002	0.463019	0.971304	0.00295915	0.0068365	0.665596	0.973267	0.00545492	0.00668662	0.415592	0.958856
PWY.5989	-0.15578	0.0946022	0.1012	0.90726	-0.0782133	0.0747515	0.296686	0.962736	0.0238968	0.0747308	0.749477	0.982369	-0.0356786	0.0730925	0.625995	0.971975
PWY.6071	-0.137077	0.07444	0.0670452	0.897122	-0.000284358	0.0588199	0.996148	0.999795	-0.0780641	0.0589379	0.186851	0.929583	-0.0552987	0.0576458	0.338579	0.954587
PWY.6107	-0.295625	0.390231	0.449608	0.971304	-0.0750372	0.308347	0.807983	0.986342	0.184682	0.305852	0.546647	0.971975	-0.198889	0.299147	0.506915	0.96678
PWY.6113	-0.0375961	0.418799	0.928559	0.993009	-0.11224	0.330921	0.734836	0.986342	0.498842	0.327255	0.129015	0.925832	0.163827	0.32008	0.609337	0.971975
PWY.6121	0.0016697	0.00663283	0.801507	0.986342	-0.00544778	0.00524104	0.299858	0.962736	0.000168043	0.00523247	0.974412	0.999005	0.00329782	0.00511775	0.520066	0.970718
PWY.6122	0.00504508	0.00692029	0.466842	0.971304	-0.0046552	0.00546818	0.395613	0.971304	0.000869507	0.00546623	0.873776	0.998092	0.00430855	0.00534639	0.421274	0.958856
PWY.6123	-0.000104118	0.00664651	0.987517	0.999039	-0.00610675	0.00525185	0.24631	0.957166	-0.000218529	0.00524295	0.966795	0.999005	0.00275093	0.005128	0.592245	0.971975
PWY.6125	-0.00946816	0.0186983	0.613161	0.982598	0.01079	0.0147748	0.466067	0.971304	-0.0263351	0.0146339	0.0734398	0.868623	-0.0187412	0.0143131	0.191919	0.929583
PWY.6126	0.00175556	0.00742097	0.813236	0.986342	-0.0057022	0.0058638	0.332011	0.967169	-0.000657636	0.0058525	0.910645	0.998092	0.00274049	0.00572419	0.632637	0.971975
PWY.6141	-0.638287	0.316039	0.0447613	0.853526	-0.258803	0.249724	0.301293	0.962736	-0.258997	0.250012	0.301489	0.943633	-0.264603	0.244531	0.280525	0.938144
PWY.6142	0.0312211	0.0680223	0.646747	0.982598	0.0440874	0.0537489	0.413056	0.971304	0.0334491	0.0534997	0.532542	0.971975	0.0140007	0.0523267	0.789313	0.983093
PWY.6143	0.298561	0.158522	0.0611049	0.871475	0.187841	0.125259	0.135297	0.942627	0.116023	0.125274	0.355486	0.958856	-0.0322596	0.122527	0.792604	0.984134
PWY.6145	-0.125078	0.136675	0.361222	0.971063	0.0953147	0.107996	0.37853	0.971304	-0.101827	0.10805	0.347124	0.956468	-0.00283395	0.105681	0.978633	0.999005
PWY.6146	-0.440453	0.248212	0.0775085	0.897122	-0.140128	0.196128	0.475772	0.971304	-0.171061	0.19612	0.384137	0.958856	-0.18507	0.191821	0.335812	0.952662
PWY.6147	0.00295009	0.0198797	0.88218	0.990027	0.00882859	0.0157082	0.574725	0.982598	0.00546286	0.0155479	0.725693	0.981332	-0.0162062	0.0152071	0.287848	0.939276
PWY.6148	-1.3037	0.68026	0.0567382	0.853526	-0.327856	0.537519	0.542595	0.975564	-0.479678	0.537601	0.373332	0.958856	-0.679393	0.525814	0.197829	0.931036
PWY.6151	0.0194688	0.0181203	0.283936	0.961522	-0.0106426	0.0143181	0.458176	0.971304	0.0226885	0.0142823	0.113744	0.904954	0.0121906	0.0139692	0.383888	0.958856
PWY.6163	0.00134517	0.00814635	0.869013	0.987732	-0.00603057	0.00643697	0.349964	0.971063	0.00424819	0.0064134	0.508486	0.96678	0.00565999	0.0062728	0.367984	0.958856
PWY.6165	-0.115232	0.147164	0.434545	0.971304	0.0115474	0.116284	0.920997	0.993009	-0.0653903	0.115709	0.572623	0.971975	0.0358705	0.113172	0.751609	0.982369
PWY.6167	-0.653237	0.322563	0.0441881	0.853526	-0.260066	0.254878	0.308799	0.962736	-0.265289	0.255164	0.29975	0.943633	-0.275948	0.24957	0.270194	0.938144
PWY.6174	-0.721389	0.364173	0.0489805	0.853526	-0.216207	0.287757	0.453329	0.971304	-0.280716	0.287863	0.330659	0.952222	-0.3626	0.281552	0.199289	0.931036
PWY.6182	-0.0326618	0.125818	0.795444	0.986342	0.0391407	0.099417	0.694223	0.985254	-0.0519026	0.0982535	0.597913	0.971975	-0.162546	0.0960994	0.092319	0.880119
PWY.6185	-0.104456	0.0790311	0.187782	0.954569	-0.00180131	0.0624477	0.977017	0.999039	-0.0716526	0.0621847	0.250599	0.937235	-0.0789412	0.0608214	0.195818	0.93098
PWY.621	0.0562079	0.0211036	0.00836823	0.853526	0.0133237	0.0166753	0.425239	0.971304	0.0357441	0.0166767	0.0332986	0.812583	0.00575512	0.0163111	0.724586	0.981332
PWY.6210	0.0181392	0.0801474	0.821182	0.986342	0.0801108	0.0633298	0.207358	0.957166	-0.0258951	0.0629237	0.681126	0.975427	-0.09029	0.0615442	0.143934	0.927193
PWY.622	0.0339225	0.086976	0.696938	0.98619	0.0952122	0.0687255	0.167481	0.9536	-0.0325438	0.0686605	0.636033	0.971975	-0.0371313	0.0671552	0.580941	0.971975
PWY.6263	-0.0778651	0.0477291	0.104388	0.90726	-0.00248708	0.0377139	0.947487	0.994679	-0.0289373	0.0377401	0.444138	0.958856	-0.0395009	0.0369127	0.285863	0.939276
PWY.6269	0.00504794	0.0187798	0.788365	0.986342	-0.0164162	0.0148392	0.269942	0.957166	0.00855349	0.0148323	0.564809	0.971975	0.0061862	0.0145072	0.67026	0.973267
PWY.6277	0.00504508	0.00692029	0.466842	0.971304	-0.0046552	0.00546818	0.395613	0.971304	0.000869507	0.00546623	0.873776	0.998092	0.00430855	0.00534639	0.421274	0.958856
PWY.6282	-0.149899	0.095315	0.117384	0.929601	-0.0737718	0.0753147	0.328515	0.96539	0.0317187	0.075257	0.673865	0.973267	-0.0266383	0.0736071	0.717812	0.978854
PWY.6284	-0.0100322	0.430424	0.981428	0.999039	-0.115183	0.340106	0.735218	0.986342	0.483317	0.336556	0.152554	0.929583	0.143691	0.329177	0.662936	0.973267
PWY.6285	-0.0157698	0.421503	0.970193	0.999039	-0.11089	0.333058	0.739526	0.986342	0.485493	0.329495	0.142211	0.927193	0.152653	0.322271	0.636247	0.971975
PWY.6317	0.0254201	0.0110692	0.0226895	0.853526	0.00198903	0.00874648	0.820339	0.986342	0.0171035	0.00876308	0.0523683	0.812583	0.0084082	0.00857096	0.327779	0.952222
PWY.6338	-0.262018	0.489105	0.592759	0.982598	0.00651172	0.386475	0.986574	0.999039	0.114914	0.384591	0.765409	0.982369	0.184459	0.376159	0.624408	0.971975
PWY.6339	-0.334864	0.432149	0.439329	0.971304	0.107055	0.341469	0.75422	0.986342	-0.0441599	0.340154	0.896837	0.998092	-0.268831	0.332696	0.420033	0.958856
PWY.6349	-0.638288	0.314038	0.0434297	0.853526	-0.254805	0.248142	0.305737	0.962736	-0.258925	0.248461	0.298623	0.943633	-0.262062	0.243014	0.282168	0.938487
PWY.6350	-0.621418	0.307484	0.044622	0.853526	-0.252308	0.242964	0.300317	0.962736	-0.252472	0.243259	0.300589	0.943633	-0.254015	0.237926	0.286985	0.939276
PWY.6353	-0.0034615	0.00914178	0.705354	0.986342	5.34822e-05	0.00722352	0.9941	0.999795	-0.00100716	0.00718577	0.888675	0.998092	-0.00282103	0.00702823	0.688567	0.976902
PWY.6383	-0.148059	0.144903	0.308125	0.962736	-0.0848052	0.114498	0.459765	0.971304	-0.0989981	0.113898	0.385796	0.958856	-0.000191983	0.111401	0.998627	0.999679
PWY.6385	-0.00125869	0.00820434	0.878225	0.989943	-0.00571319	0.00648279	0.379226	0.971304	0.000783941	0.00645208	0.903416	0.998092	0.00480506	0.00631062	0.447305	0.958856
PWY.6386	-0.00128474	0.00867568	0.882426	0.990027	-0.0058649	0.00685523	0.393283	0.971304	0.00126803	0.00682414	0.852779	0.99617	0.00475047	0.00667453	0.477465	0.96146
PWY.6387	-0.00254833	0.00803639	0.751501	0.986342	-0.00601823	0.00635008	0.344411	0.971063	-0.000494861	0.00632242	0.937691	0.998502	0.00365347	0.00618381	0.555316	0.971975
PWY.6396	-0.102404	0.0611157	0.0953928	0.903698	-0.0183357	0.0482916	0.704582	0.986341	-0.0334045	0.04836	0.490529	0.964992	-0.0235699	0.0472998	0.618817	0.971975
PWY.6397	-0.780327	1.26007	0.536446	0.973385	1.04743	0.995666	0.294082	0.962736	0.410871	0.995301	0.680189	0.975427	-0.592872	0.97348	0.543204	0.971975
PWY.6404	-0.281618	0.342615	0.41208	0.971304	0.0689174	0.270722	0.799319	0.986342	0.125138	0.269728	0.643195	0.971975	-0.0924378	0.263814	0.726417	0.981332
PWY.6467	-0.0773608	0.0589892	0.191221	0.957166	-0.0361259	0.0466113	0.439233	0.971304	-0.0136638	0.0465063	0.769213	0.982369	-0.0315941	0.0454867	0.48813	0.964992
PWY.6470	-0.0219166	0.055954	0.695707	0.985423	0.00119417	0.044213	0.978479	0.999039	-0.0442324	0.0437915	0.313689	0.944474	0.0114522	0.0428314	0.789454	0.983121
PWY.6471	0.0125886	0.0202307	0.53449	0.973143	-0.00610689	0.0159857	0.702852	0.98619	0.00506008	0.015933	0.751133	0.982369	0.00870389	0.0155837	0.577114	0.971975
PWY.6478	0.0456848	0.0361127	0.207328	0.957166	0.0168085	0.028535	0.556498	0.980155	0.0406914	0.0279578	0.147118	0.927193	-0.0336537	0.0273449	0.219883	0.935508
PWY.6486	0.0658205	0.273473	0.810048	0.986342	0.213417	0.216089	0.324532	0.964371	0.231307	0.212939	0.278678	0.938144	-0.217649	0.20827	0.297276	0.943633
PWY.6505	-0.0244483	0.0974339	0.802133	0.986342	0.0139225	0.076989	0.856679	0.987203	-0.0250132	0.076088	0.742697	0.982369	-0.116015	0.0744198	0.120603	0.909653
PWY.6507	-0.0240476	0.0379444	0.526965	0.973143	-0.0140648	0.0299824	0.639511	0.982598	0.000894422	0.0298419	0.976119	0.999005	-0.00959186	0.0291876	0.742783	0.982369
PWY.6519	-0.141172	0.0856964	0.101065	0.90726	-0.0676599	0.0677144	0.318914	0.962736	0.0310253	0.0677406	0.647451	0.971975	-0.010141	0.0662554	0.878506	0.998092
PWY.6545	-0.00682634	0.0211716	0.747466	0.986342	0.0133322	0.0167291	0.426433	0.971304	-0.0276436	0.0165649	0.0967277	0.883588	-0.0240306	0.0162017	0.139599	0.927193
PWY.6562	-0.103435	0.0995478	0.300043	0.962736	-0.0357033	0.0786594	0.650397	0.982598	-0.0733176	0.0781181	0.3491	0.958688	0.0210322	0.0764054	0.783394	0.982369
PWY.6572	-0.154159	0.145475	0.290567	0.962736	-0.144583	0.114949	0.209938	0.957166	-0.0104904	0.114839	0.927308	0.998502	0.00794214	0.112321	0.9437	0.998502
PWY.6581	-0.0845626	0.0395516	0.0337336	0.853526	-0.0271782	0.0312523	0.385547	0.971304	-0.0240983	0.0314038	0.443771	0.958856	-0.0107403	0.0307153	0.726955	0.981332
PWY.6588	-0.0990064	0.044013	0.0255769	0.853526	-0.0389881	0.0347776	0.263609	0.957166	-0.0280083	0.0349663	0.424083	0.958856	-0.00580721	0.0341997	0.865338	0.998092
PWY.6590	-0.0765449	0.0244072	0.00197121	0.78982	0.00185446	0.0192858	0.923493	0.993009	-0.0244938	0.0197898	0.217288	0.935508	-0.00869192	0.019356	0.65388	0.972809
PWY.6608	-0.0050732	0.0114696	0.658741	0.982598	0.00598879	0.00906291	0.509503	0.971856	0.0113427	0.00900793	0.209435	0.935508	0.00398998	0.00881045	0.651136	0.971975
PWY.6609	-0.0120915	0.0114645	0.292846	0.962736	-0.0121823	0.00905886	0.180222	0.9536	0.000701139	0.00905295	0.938344	0.998502	0.00240976	0.00885447	0.785787	0.982369
PWY.6612	0.00940668	0.015572	0.54648	0.97705	0.00478442	0.0123044	0.697813	0.98619	0.014328	0.0121637	0.240229	0.936589	-0.00464904	0.011897	0.696382	0.976902
PWY.6628	0.0402478	0.0438094	0.359363	0.971063	0.0142196	0.0346167	0.681682	0.982598	-0.0426538	0.0342959	0.215073	0.935508	0.00465748	0.033544	0.889711	0.998092
PWY.6629	-0.0490567	0.182352	0.788191	0.986342	0.0511931	0.144088	0.722748	0.986342	0.0182323	0.143398	0.898954	0.998092	0.0626473	0.140254	0.655599	0.972809
PWY.6630	0.0404327	0.0435824	0.354672	0.971063	0.0142047	0.0344374	0.680432	0.982598	-0.0422932	0.0341199	0.216604	0.935508	0.00481434	0.0333719	0.885439	0.998092
PWY.6641	-0.303188	0.144202	0.036765	0.853526	-0.193402	0.113944	0.0911948	0.897122	-0.0905548	0.114358	0.42939	0.958856	-0.120552	0.111851	0.282434	0.938487
PWY.6654	-0.626108	0.328631	0.0581957	0.862604	-0.211708	0.259673	0.415882	0.971304	-0.338478	0.259372	0.193403	0.929583	-0.296621	0.253685	0.243702	0.937235
PWY.6690	-0.0956678	0.118958	0.422233	0.971304	-0.0238738	0.0939968	0.799769	0.986342	-0.0312475	0.0933659	0.73822	0.982369	-0.0987997	0.0913189	0.280598	0.938144
PWY.6700	-0.00459628	0.0228998	0.841128	0.986342	-0.00651383	0.0180947	0.719239	0.986342	0.016724	0.0179275	0.35202	0.958856	-0.00480212	0.0175345	0.784471	0.982369
PWY.6703	-0.00211199	0.02069	0.918798	0.993009	-0.00642368	0.0163485	0.694799	0.985423	0.00869505	0.0162008	0.59207	0.971975	-0.0111892	0.0158456	0.480925	0.961923
PWY.6708	-0.0355751	0.0666098	0.593881	0.982598	0.0224461	0.0526328	0.670229	0.982598	-0.0178054	0.0523808	0.734273	0.982369	0.0265999	0.0512324	0.604198	0.971975
PWY.6713	-0.00525429	0.104544	0.959966	0.995494	-0.0223485	0.0826068	0.787025	0.986342	0.00402312	0.0815621	0.960709	0.998502	-0.115618	0.079774	0.148821	0.927445
PWY.6728	-0.0519595	0.121436	0.669203	0.982598	-0.0128757	0.0959543	0.893391	0.990466	-0.0158458	0.0946726	0.867245	0.998092	-0.153146	0.092597	0.0997246	0.888976
PWY.6731	-0.0217322	0.0972866	0.823467	0.986342	0.0243914	0.0768726	0.751351	0.986342	-0.0458847	0.0763291	0.548429	0.971975	0.0274478	0.0746557	0.713519	0.97793
PWY.6737	0.00784259	0.0133078	0.556313	0.980155	-0.00668547	0.0105154	0.52565	0.973143	0.0175863	0.0104278	0.0932695	0.880119	0.00778762	0.0101991	0.446036	0.958856
PWY.6749	0.0416339	0.0319985	0.194721	0.957166	0.0110097	0.0252841	0.663716	0.982598	0.00305984	0.0252248	0.903574	0.998092	0.0175907	0.0246718	0.476689	0.96146
PWY.6760	0.0654018	0.272383	0.810492	0.986342	0.211511	0.215228	0.326933	0.96539	0.2308	0.212089	0.277812	0.938144	-0.215937	0.207439	0.299154	0.943633
PWY.6876	-0.0635586	0.102317	0.535181	0.973143	0.00132296	0.0808471	0.986961	0.999039	0.0532654	0.0796245	0.504298	0.96678	-0.10559	0.0778788	0.176691	0.929583
PWY.6891	0.0199017	0.0267822	0.458301	0.971304	0.00676956	0.0211624	0.74939	0.986342	0.0263313	0.0209726	0.210767	0.935508	0.025456	0.0205128	0.216075	0.935508
PWY.6892	0.0168233	0.0128733	0.192778	0.957166	-0.00303671	0.0101721	0.765607	0.986342	0.0193057	0.0100882	0.0570955	0.812583	0.0170313	0.00986706	0.085886	0.878532
PWY.6895	-0.0135982	0.016992	0.42451	0.971304	-0.0154324	0.0134265	0.251774	0.957166	-0.00502505	0.0133924	0.707899	0.977038	-0.00624366	0.0130988	0.634128	0.971975
PWY.6897	-0.00876284	0.0121515	0.471674	0.971304	-0.00926548	0.00960171	0.335725	0.969297	0.000598395	0.00957357	0.950223	0.998502	0.00148618	0.00936368	0.874052	0.998092
PWY.6901	-0.00531682	0.0197985	0.788556	0.986342	-0.000580031	0.0156441	0.970461	0.999039	-0.0135225	0.0155292	0.384925	0.958856	-0.0118751	0.0151888	0.435241	0.958856
PWY.6906	0.0952472	0.0729551	0.19321	0.957166	0.0145798	0.0576467	0.800593	0.986342	0.0702033	0.0573968	0.22273	0.935508	0.0523921	0.0561384	0.351813	0.958856
PWY.6915	-0.0908085	0.25694	0.724145	0.986342	0.0867512	0.203025	0.669628	0.982598	0.165639	0.201752	0.412627	0.958856	-0.0160854	0.197329	0.935114	0.998502
PWY.6919	-0.137848	0.288456	0.633258	0.982598	0.0935074	0.227928	0.682065	0.982598	0.144791	0.226754	0.523857	0.971975	-0.0418199	0.221783	0.850628	0.99617
PWY.6942	-0.0916149	0.256859	0.721713	0.986342	0.0855422	0.202961	0.673866	0.982598	0.16434	0.201696	0.416167	0.958856	-0.0152217	0.197274	0.938574	0.998502
PWY.6944	-0.143338	0.131421	0.276735	0.957166	-0.153	0.103845	0.142235	0.951776	-0.041229	0.102403	0.687664	0.976902	-0.222514	0.100158	0.0274348	0.812583
PWY.6948	-0.108037	0.102391	0.292638	0.962736	-0.0930473	0.0809057	0.251495	0.957166	-0.0759027	0.0804836	0.346782	0.956468	-0.0933265	0.0787191	0.237208	0.936589
PWY.6957	0.259929	0.612652	0.671829	0.982598	0.489518	0.484097	0.31315	0.962736	-0.595786	0.479367	0.215382	0.935508	-0.763399	0.468858	0.105062	0.896623
PWY.6969	-0.023455	0.0257175	0.362859	0.971063	-0.00365687	0.0203211	0.857372	0.987508	-0.0159464	0.0201741	0.430212	0.958856	-0.0259936	0.0197318	0.189237	0.929583
PWY.6975	-0.0915448	0.256766	0.721821	0.986342	0.0855569	0.202888	0.673703	0.982598	0.164342	0.201623	0.415992	0.958856	-0.0152453	0.197203	0.938456	0.998502
PWY.6977	-0.091367	0.256662	0.722231	0.986342	0.0856801	0.202805	0.673135	0.982598	0.164232	0.201542	0.416117	0.958856	-0.0152069	0.197123	0.938587	0.998502
PWY.6992	-0.167664	0.0884366	0.0594262	0.866215	-0.116624	0.0698796	0.0967045	0.903891	-0.0925646	0.0697862	0.186227	0.929583	0.00286144	0.0682563	0.966603	0.999005
PWY.7003	-0.00315157	0.0238942	0.895199	0.990466	0.00100486	0.0188804	0.957608	0.99519	0.00641351	0.0187729	0.732985	0.982369	-0.000743113	0.0183613	0.967758	0.999005
PWY.7007	-0.0354538	0.0994094	0.721736	0.986342	0.0245072	0.0785499	0.755371	0.986342	-0.0350838	0.077907	0.652963	0.972738	-0.0956757	0.076199	0.210732	0.935508
PWY.7013	-0.0324108	0.0349335	0.354642	0.971063	0.00852055	0.0276033	0.757889	0.986342	0.00515714	0.0275284	0.851586	0.99617	0.0220191	0.0269248	0.414449	0.958856
PWY.7014	-0.105764	0.100271	0.292805	0.962736	-0.0855552	0.0792308	0.281529	0.961105	-0.0739908	0.0788023	0.348898	0.958453	-0.0902554	0.0770746	0.242994	0.937235
PWY.7015	-0.108011	0.102385	0.292728	0.962736	-0.0930119	0.0809013	0.251649	0.957166	-0.0758505	0.0804794	0.347088	0.956468	-0.0932579	0.078715	0.237528	0.936589
PWY.7019	-0.141146	0.0996173	0.158081	0.9536	-0.102214	0.0787142	0.195603	0.957166	-0.0854963	0.0784245	0.276955	0.938144	-0.0926856	0.0767051	0.228352	0.935533
PWY.7020	-0.115811	0.0994556	0.245636	0.957166	-0.0910812	0.0785865	0.247848	0.957166	-0.078101	0.0781932	0.319094	0.945965	-0.0917107	0.0764789	0.23189	0.936589
PWY.7022	-0.0973862	0.0966861	0.315042	0.962736	-0.0738806	0.0763981	0.334694	0.969297	-0.0703983	0.0759439	0.355061	0.958856	-0.0875487	0.0742789	0.239946	0.936589
PWY.7031	-0.274829	0.362343	0.449062	0.971304	-0.23684	0.286311	0.409108	0.971304	0.168347	0.283369	0.553125	0.971975	-0.280211	0.277156	0.313235	0.944474
PWY.7046	-3.23142	1.54373	0.0375939	0.853526	-1.09302	1.2198	0.371301	0.971063	-0.717589	1.22506	0.558702	0.971975	-0.870549	1.1982	0.468359	0.959206
PWY.7090	-0.110336	0.0860487	0.201245	0.957166	-0.0212358	0.0679928	0.755121	0.986342	0.0243597	0.0678358	0.719902	0.979231	-0.0275678	0.0663485	0.678224	0.974783
PWY.7094	-0.0412525	0.055413	0.457479	0.971304	0.0354275	0.0437855	0.419415	0.971304	-0.0541778	0.0435583	0.215037	0.935508	-0.0652925	0.0426034	0.126971	0.925832
PWY.7097	-0.262018	0.489105	0.592759	0.982598	0.00651172	0.386475	0.986574	0.999039	0.114914	0.384591	0.765409	0.982369	0.184459	0.376159	0.624408	0.971975
PWY.7098	-0.265059	0.488797	0.588241	0.982598	0.00575418	0.386231	0.988128	0.999039	0.112838	0.384355	0.769388	0.982369	0.18496	0.375929	0.623257	0.971975
PWY.7106	-0.124977	0.249996	0.617686	0.982598	0.0563759	0.197538	0.775641	0.986342	0.115271	0.196599	0.558322	0.971975	0.00366113	0.192289	0.984828	0.999005
PWY.7111	0.0121485	0.00997201	0.224568	0.957166	-0.00151733	0.00787955	0.847495	0.986342	0.00569319	0.00787665	0.470655	0.959971	0.00219403	0.00770396	0.776099	0.982369
PWY.7159	-0.00914088	0.0760105	0.9044	0.990931	0.0544476	0.0600609	0.365747	0.971063	-0.0294315	0.0599074	0.623768	0.971975	-0.0110533	0.058594	0.850566	0.99617
PWY.7184	-0.00828258	0.0227183	0.715814	0.986342	0.0150028	0.0179512	0.404295	0.971304	-0.0288978	0.0178059	0.106187	0.897624	-0.0207301	0.0174155	0.235338	0.936589
PWY.7185	0.0340974	0.0870598	0.695732	0.985423	0.0953658	0.0687918	0.167207	0.9536	-0.032542	0.0687273	0.636379	0.971975	-0.0370367	0.0672205	0.58227	0.971975
PWY.7187	-0.00673365	0.0122332	0.582635	0.982598	0.00709075	0.00966627	0.464083	0.971304	-0.0172734	0.00958085	0.0729151	0.868601	-0.00907862	0.0093708	0.333811	0.952222
PWY.7196	-0.011487	0.0190277	0.546731	0.977077	0.00999411	0.015035	0.506998	0.971856	-0.0265869	0.0148977	0.0758448	0.869547	-0.0183775	0.0145711	0.208703	0.935508
PWY.7197	-0.0107958	0.0252632	0.669599	0.982598	0.0180224	0.0199621	0.367708	0.971063	-0.0340447	0.0198029	0.0871363	0.878532	-0.0239465	0.0193687	0.217786	0.935508
PWY.7198	-0.00751649	0.022326	0.736721	0.986342	-0.00652741	0.0176413	0.71177	0.986342	0.0100066	0.0175072	0.568257	0.971975	0.0177673	0.0171234	0.300713	0.943633
PWY.7199	-0.00740015	0.00999232	0.459819	0.971304	-0.00878011	0.00789559	0.267468	0.957166	-0.0032867	0.00787367	0.676815	0.974613	-0.00338507	0.00770105	0.660733	0.973196
PWY.7200	-0.0102552	0.01562	0.512234	0.971856	0.00852559	0.0123424	0.490524	0.971304	-0.0232717	0.0122198	0.0582969	0.813197	-0.0171802	0.0119519	0.152161	0.929583
PWY.7208	-0.000392328	0.00705334	0.955698	0.994679	-0.00475249	0.00557332	0.394838	0.971304	-0.00128074	0.00555024	0.817743	0.988007	0.00236504	0.00542856	0.66355	0.973267
PWY.7209	0.191254	0.307004	0.534018	0.973143	-0.054261	0.242584	0.823237	0.986342	0.135404	0.241261	0.575267	0.971975	0.222443	0.235971	0.346992	0.956468
PWY.7210	-0.0076463	0.0192241	0.691244	0.982997	-0.00153338	0.0151902	0.919696	0.993009	0.00444639	0.0150887	0.768542	0.982369	0.0122782	0.0147579	0.406418	0.958856
PWY.7211	0.00489982	0.018447	0.79081	0.986342	0.0189974	0.0145762	0.193974	0.957166	-0.00855482	0.0145516	0.55727	0.971975	-0.00947874	0.0142326	0.506191	0.96678
PWY.7219	-0.00178912	0.00904864	0.843464	0.986342	-0.00906163	0.00714993	0.206503	0.957166	-0.00269461	0.00712705	0.705772	0.977038	0.00434884	0.0069708	0.53343	0.971975
PWY.722	-0.119922	0.0895811	0.182196	0.9536	-0.0212769	0.070784	0.764042	0.986342	-0.0763579	0.0704396	0.279668	0.938144	0.00860142	0.0688953	0.90077	0.998092
PWY.7220	0.00374442	0.0114598	0.744205	0.986342	-0.00143288	0.00905517	0.874429	0.989232	-0.00201923	0.00900869	0.822876	0.988007	-0.00385141	0.00881118	0.662509	0.973267
PWY.7221	0.000634014	0.00676848	0.925464	0.993009	-0.00596812	0.00534822	0.265807	0.957166	0.000336501	0.00534262	0.949842	0.998502	0.00227921	0.00522549	0.663185	0.973267
PWY.7222	0.00374442	0.0114598	0.744205	0.986342	-0.00143288	0.00905517	0.874429	0.989232	-0.00201923	0.00900869	0.822876	0.988007	-0.00385141	0.00881118	0.662509	0.973267
PWY.7228	-0.00985173	0.0210375	0.640087	0.982598	0.0128249	0.0166231	0.44132	0.971304	-0.0285517	0.016474	0.0846192	0.878532	-0.0209746	0.0161128	0.194511	0.929583
PWY.7229	0.00167639	0.00744282	0.822027	0.986342	-0.00577561	0.00588107	0.327259	0.96539	-0.00092964	0.00587039	0.874333	0.998092	0.00240545	0.00574168	0.675709	0.974041
PWY.7234	0.0310093	0.0459417	0.500477	0.971856	0.0372106	0.0363016	0.306588	0.962736	-0.0128677	0.0361936	0.722574	0.980552	-0.00567369	0.0354001	0.872828	0.998092
PWY.7237	0.0367251	0.0254372	0.15038	0.9536	0.00266398	0.0200996	0.894692	0.990466	0.0292671	0.0200136	0.145219	0.927193	0.00923167	0.0195748	0.637722	0.971975
PWY.7242	-0.0181457	0.0138446	0.19148	0.957166	-0.011948	0.0109396	0.276072	0.957166	0.00064051	0.0109281	0.95332	0.998502	0.00439114	0.0106885	0.68164	0.975427
PWY.7254	-0.146943	0.0629621	0.020602	0.853526	-0.0331982	0.0497505	0.505357	0.971856	-0.0428771	0.0499846	0.392032	0.958856	0.0221326	0.0488887	0.651248	0.971975
PWY.7255	-0.146297	0.140812	0.300086	0.962736	-0.108634	0.111265	0.330074	0.966181	-0.0885854	0.110818	0.425027	0.958856	-0.0106986	0.108389	0.921471	0.998502
PWY.7274	0.0168374	0.0451517	0.709614	0.986342	0.0293313	0.0356774	0.411989	0.971304	-0.0418585	0.035423	0.238745	0.936589	-0.0253417	0.0346464	0.465371	0.958856
PWY.7286	-0.662446	0.328992	0.0454024	0.853526	-0.269743	0.259958	0.300698	0.962736	-0.270336	0.260228	0.300139	0.943633	-0.278486	0.254523	0.275213	0.938144
PWY.7287	-0.0916482	0.25697	0.721733	0.986342	0.0854375	0.203049	0.674376	0.982598	0.16435	0.201784	0.416343	0.958856	-0.015153	0.19736	0.938877	0.998502
PWY.7295	-0.0575213	0.30356	0.849903	0.986342	0.186593	0.239863	0.437544	0.971304	0.00140978	0.239265	0.995305	0.999236	-0.0159926	0.234019	0.945585	0.998502
PWY.7315	0.0499585	0.0265233	0.0610815	0.871475	0.0095398	0.0209578	0.649468	0.982598	0.0219533	0.0209924	0.296935	0.943633	0.00592285	0.0205322	0.77329	0.982369
PWY.7316	-0.0916233	0.256863	0.721694	0.986342	0.0855389	0.202965	0.673883	0.982598	0.164339	0.2017	0.416179	0.958856	-0.0152215	0.197278	0.938576	0.998502
PWY.7323	-0.0201376	0.0200287	0.315908	0.962736	-0.00188284	0.015826	0.905418	0.990931	-0.0139276	0.0157106	0.37641	0.958856	-0.021989	0.0153661	0.153997	0.929583
PWY.7328	-0.0437453	0.0347181	0.20914	0.957166	-0.0117272	0.0274331	0.66949	0.982598	-0.0121435	0.0272833	0.656739	0.972809	0.0216416	0.0266852	0.418336	0.958856
PWY.7332	-0.0401546	0.0416258	0.335887	0.969297	-0.0232235	0.0328913	0.480972	0.971304	0.00591099	0.0327483	0.856946	0.997129	-0.0170155	0.0320303	0.595851	0.971975
PWY.7347	-0.00580561	0.0879133	0.947414	0.994679	0.0363319	0.0694661	0.601545	0.982598	-0.0835582	0.0689143	0.226761	0.935533	-0.0332511	0.0674035	0.622334	0.971975
PWY.7352	-0.0917147	0.256929	0.721496	0.986342	0.0854817	0.203017	0.674168	0.982598	0.164386	0.201752	0.416166	0.958856	-0.0151623	0.197329	0.93883	0.998502
PWY.7354	0.205427	0.277933	0.460703	0.971304	0.349708	0.219613	0.112887	0.920025	0.272313	0.217722	0.212499	0.935508	-0.132681	0.212949	0.533955	0.971975
PWY.7371	0.0136404	0.0631182	0.829124	0.986342	0.0677909	0.0498739	0.175606	0.9536	-0.0353631	0.0498193	0.478641	0.961923	-0.026288	0.048727	0.590149	0.971975
PWY.7373	-0.0833224	0.145227	0.566793	0.981501	0.0655206	0.114754	0.568666	0.981501	-0.0116456	0.114511	0.919098	0.998502	-0.0420731	0.112	0.707576	0.977038
PWY.7374	-0.00420651	0.0858999	0.960992	0.995494	0.0352545	0.0678752	0.604057	0.982598	0.00248226	0.0675661	0.970731	0.999005	0.0204136	0.0660848	0.757721	0.982369
PWY.7376	-0.389128	0.199367	0.0523629	0.853526	0.00797899	0.157533	0.959655	0.995494	-0.13507	0.158554	0.395302	0.958856	-0.108344	0.155078	0.485593	0.964839
PWY.7377	-0.068278	0.0514949	0.186387	0.9536	-0.0391608	0.0406895	0.337001	0.969619	-0.0198797	0.0405632	0.624609	0.971975	-0.0385603	0.0396739	0.332264	0.952222
PWY.7391	-0.0636136	0.116702	0.586298	0.982598	0.0631827	0.0922136	0.494029	0.971304	0.036511	0.092037	0.692015	0.976902	-0.00995909	0.0900192	0.912019	0.998092
PWY.7392	0.00688883	0.027883	0.805115	0.986342	0.0225379	0.0220322	0.307572	0.962736	0.00944664	0.0219639	0.667589	0.973267	-0.00101711	0.0214823	0.962285	0.998502
PWY.7398	-0.296084	0.913328	0.746141	0.986342	0.268769	0.721681	0.709976	0.986342	-0.542215	0.717174	0.450517	0.958856	0.0585127	0.701451	0.933604	0.998502
PWY.7400	0.0108344	0.0100931	0.284372	0.961522	-0.00170164	0.00797523	0.831261	0.986342	0.00686454	0.00793627	0.388103	0.958856	0.0105793	0.00776228	0.174449	0.929583
PWY.7413	-0.0916222	0.256857	0.72169	0.986342	0.0855372	0.20296	0.673882	0.982598	0.164336	0.201695	0.416177	0.958856	-0.0152227	0.197273	0.938569	0.998502
PWY.7415	0.0246874	0.698273	0.971832	0.999039	0.282129	0.551752	0.609684	0.982598	1.18152	0.539289	0.0296215	0.812583	-0.108259	0.527466	0.837592	0.992526
PWY.7431	-0.0327036	0.0807077	0.685758	0.982598	0.0537038	0.0637725	0.400735	0.971304	-0.0692362	0.0634819	0.276748	0.938144	-0.00868454	0.0620901	0.888904	0.998092
PWY.7446	0.0211529	0.236558	0.928838	0.993009	0.0720872	0.18692	0.700162	0.98619	0.103753	0.185801	0.577194	0.971975	0.107845	0.181728	0.553561	0.971975
PWY.7456	-0.0689363	0.0335893	0.0414466	0.853526	-0.0392863	0.0265411	0.1404	0.948818	0.00785611	0.0266626	0.76857	0.982369	0.016565	0.0260781	0.526023	0.971975
PWY.7527	-0.120962	0.0738848	0.103176	0.90726	-0.0478303	0.0583813	0.41361	0.971304	-0.0595574	0.0583073	0.308286	0.944474	-0.0264872	0.057029	0.642832	0.971975
PWY.7528	-0.272671	0.196981	0.167833	0.9536	0.0347598	0.155648	0.823513	0.986342	-0.142475	0.155192	0.359701	0.958856	0.0808225	0.15179	0.594999	0.971975
PWY.7539	-0.00166924	0.0195811	0.93215	0.993009	0.00608442	0.0154723	0.694559	0.985363	0.00584812	0.0153121	0.702923	0.977038	-0.0155799	0.0149764	0.299465	0.943633
PWY.7560	-0.0107056	0.00823241	0.194961	0.957166	-0.0089242	0.00650497	0.171638	0.9536	0.000348671	0.00649422	0.957236	0.998502	0.00508762	0.00635184	0.424105	0.958856
PWY.7616	-0.296548	0.233347	0.205266	0.957166	-0.209519	0.184383	0.257186	0.957166	-0.183568	0.18379	0.319108	0.945965	-0.063117	0.179761	0.725872	0.981332
PWY.7644	0.0500186	0.17944	0.780727	0.986342	-0.0886891	0.141787	0.532354	0.973143	0.120755	0.141105	0.393148	0.958856	0.0644088	0.138011	0.641231	0.971975
PWY.7663	-0.00986012	0.0106582	0.356023	0.971063	-0.00868959	0.00842173	0.303415	0.962736	0.00250317	0.00839133	0.765782	0.982369	0.00608281	0.00820736	0.459482	0.958856
PWY.7664	-0.14085	0.0920978	0.127764	0.94134	-0.0689254	0.0727725	0.344719	0.971063	0.0339594	0.0726826	0.640848	0.971975	-0.0244479	0.0710892	0.731281	0.982369
PWY.841	-0.00750282	0.0134285	0.576978	0.982598	0.00612639	0.0106107	0.564338	0.981501	-0.0204281	0.0104893	0.0528798	0.812583	-0.0136344	0.0102593	0.185378	0.929583
PWY.922	0.07371	0.105371	0.485037	0.971304	0.0540136	0.0832603	0.51726	0.971856	0.0515312	0.0828589	0.53471	0.971975	0.0236563	0.0810423	0.770667	0.982369
PWY0.1061	0.0457829	0.0265488	0.0861738	0.897122	0.0220719	0.020978	0.294009	0.962736	0.0141758	0.0209909	0.50025	0.96678	0.0139833	0.0205307	0.496605	0.966757
PWY0.1241	0.00760521	0.0519811	0.883827	0.990166	-0.0228601	0.0410737	0.578452	0.982598	0.00762327	0.0408157	0.852029	0.99617	-0.0288642	0.0399209	0.470507	0.959971
PWY0.1261	-0.0157381	0.0144527	0.277499	0.957166	0.00461365	0.01142	0.686649	0.982598	-0.00868172	0.0114046	0.447411	0.958856	-0.0106697	0.0111546	0.339964	0.954587
PWY0.1277	-0.11052	0.0931738	0.236971	0.957166	-0.0350034	0.0736228	0.634993	0.982598	-0.0219726	0.0733427	0.764804	0.982369	-0.0639183	0.0717347	0.373985	0.958856
PWY0.1296	0.0322798	0.0212924	0.131099	0.942627	0.00464023	0.0168245	0.782987	0.986342	0.0153855	0.0168121	0.361222	0.958856	0.0110322	0.0164435	0.503053	0.96678
PWY0.1297	0.0347386	0.0180631	0.055884	0.853526	0.0063255	0.0142728	0.658113	0.982598	0.0111766	0.0143149	0.435869	0.958856	0.0120202	0.0140011	0.39164	0.958856
PWY0.1298	0.0349699	0.0197835	0.0786557	0.897122	0.00317898	0.0156323	0.839062	0.986342	0.0138971	0.0156714	0.376265	0.958856	0.00617581	0.0153278	0.687442	0.976902
PWY0.1319	0.00974767	0.00962846	0.312586	0.962736	-0.00119326	0.00760809	0.875529	0.989232	0.00487966	0.00758164	0.520566	0.970718	0.00733323	0.00741543	0.323906	0.951947
PWY0.1338	-0.0027772	0.0895817	0.975299	0.999039	0.0436724	0.0707844	0.537955	0.973385	0.00556813	0.0704804	0.93711	0.998502	0.0258107	0.0689352	0.70849	0.977038
PWY0.1415	-0.0204037	0.0403382	0.613546	0.982598	0.0103754	0.0318739	0.745134	0.986342	-0.0223111	0.031549	0.480276	0.961923	0.0273853	0.0308573	0.37589	0.958856
PWY0.1479	0.0366689	0.0483523	0.449127	0.971304	0.0525119	0.0382064	0.170855	0.9536	0.0303521	0.0380885	0.426469	0.958856	0.0345504	0.0372535	0.354821	0.958856
PWY0.1533	-0.0288818	0.067954	0.671281	0.982598	0.0241652	0.0536949	0.653167	0.982598	-0.0572096	0.0533535	0.284895	0.939276	-0.0153356	0.0521838	0.769159	0.982369
PWY0.1586	0.00961858	0.020448	0.63859	0.982598	0.00515167	0.0161573	0.750179	0.986342	-0.0070456	0.01604	0.660956	0.973196	0.00825994	0.0156884	0.599127	0.971975
PWY0.162	-0.00731388	0.0154287	0.635989	0.982598	0.00768843	0.0121913	0.528992	0.973143	-0.022563	0.01206	0.0628272	0.823446	-0.0142576	0.0117956	0.228204	0.935533
PWY0.166	-0.00630202	0.0129735	0.627671	0.982598	0.00790324	0.0102512	0.441647	0.971304	-0.0186885	0.0101548	0.0672063	0.840741	-0.0112881	0.00993221	0.257108	0.937235
PWY0.321	-0.140177	0.0766122	0.0687913	0.897122	0.0050297	0.0605364	0.933867	0.993009	-0.0807598	0.0606927	0.184832	0.929583	-0.0518428	0.0593621	0.383535	0.958856
PWY0.41	0.0504114	0.046018	0.274635	0.957166	0.0100859	0.0363619	0.78178	0.986342	0.0336485	0.0360868	0.352243	0.958856	0.0526532	0.0352957	0.137342	0.927193
PWY0.42	-0.0340279	0.0721213	0.637575	0.982598	0.0700301	0.0569878	0.220575	0.957166	-0.0228311	0.057122	0.689814	0.976902	0.00432676	0.0558697	0.938348	0.998502
PWY0.781	0.0111241	0.0119515	0.353101	0.971063	0.0111473	0.00944368	0.239253	0.957166	0.00431559	0.00941486	0.647179	0.971975	0.00709728	0.00920845	0.441778	0.958856
PWY0.845	-0.110869	0.0573932	0.0548104	0.853526	-0.0672891	0.0453502	0.139453	0.945435	-0.0191918	0.0455362	0.673871	0.973267	-0.00424916	0.0445379	0.924089	0.998502
PWY0.862	-0.120318	0.0869288	0.167878	0.9536	-0.0601001	0.0686882	0.382645	0.971304	0.0414947	0.0684129	0.544852	0.971975	-0.0359065	0.0669131	0.592133	0.971975
PWY1G.0	-0.157751	0.145232	0.278707	0.957166	-0.0855253	0.114758	0.456989	0.971304	-0.107464	0.114166	0.347693	0.95718	-0.00812743	0.111663	0.94205	0.998502
PWY490.3	0.0376787	0.0323175	0.245054	0.957166	0.0192081	0.0255362	0.452825	0.971304	0.0206869	0.0254274	0.416865	0.958856	-0.000469553	0.02487	0.984955	0.999005
PWY4FS.7	0.00609205	0.00969144	0.530331	0.973143	-0.00215463	0.00765785	0.778725	0.986342	0.00353799	0.0076237	0.643099	0.971975	0.00577074	0.00745656	0.4399	0.958856
PWY4FS.8	0.00609205	0.00969144	0.530331	0.973143	-0.00215463	0.00765785	0.778725	0.986342	0.00353799	0.0076237	0.643099	0.971975	0.00577074	0.00745656	0.4399	0.958856
PWY5F9.12	-0.191184	0.27659	0.490234	0.971304	-0.0289359	0.218552	0.894803	0.990466	0.060258	0.217361	0.781894	0.982369	-0.100146	0.212595	0.638112	0.971975
PWYG.321	-0.145139	0.0933475	0.121576	0.938381	-0.0711359	0.0737601	0.336005	0.969297	0.0333209	0.0736969	0.651664	0.972014	-0.0227391	0.0720812	0.75274	0.982369
PYRIDNUCSAL.PWY	-0.00197779	0.00766127	0.796554	0.986342	-0.00640371	0.00605368	0.291419	0.962736	0.00484107	0.00603012	0.423039	0.958856	0.00356749	0.00589792	0.545953	0.971975
PYRIDNUCSYN.PWY	0.00140625	0.00744513	0.850378	0.986424	-0.00440841	0.00588289	0.454525	0.971304	0.0077202	0.00583116	0.187036	0.929583	0.00812665	0.00570331	0.155753	0.929583
PYRIDOXSYN.PWY	-0.141373	0.0704977	0.0462798	0.853526	-0.0791279	0.0557049	0.157032	0.9536	-0.0180008	0.055971	0.748087	0.982369	-0.00599031	0.0547439	0.912976	0.998092
REDCITCYC	0.00647378	0.0186229	0.72849	0.986342	0.00651408	0.0147152	0.658481	0.982598	-0.00102704	0.014644	0.944158	0.998502	-0.00187278	0.014323	0.896102	0.998092
RHAMCAT.PWY	0.0091202	0.0294973	0.757502	0.986342	0.00772914	0.0233078	0.740531	0.986342	-0.00297186	0.0231319	0.897903	0.998092	-0.02076	0.0226248	0.35995	0.958856
RIBOSYN2.PWY	-0.000908908	0.00749814	0.903641	0.990931	-0.00126142	0.00592478	0.831618	0.986342	0.00247819	0.00588922	0.674354	0.973267	-0.000521529	0.00576011	0.927948	0.998502
RUMP.PWY	0.0232605	0.0279025	0.405486	0.971304	0.0159977	0.0220476	0.468939	0.971304	0.0103603	0.0219614	0.637623	0.971975	0.00717991	0.0214799	0.738534	0.982369
SALVADEHYPOX.PWY	0.0170469	0.0146981	0.247518	0.957166	0.0139674	0.0116139	0.230545	0.957166	0.00740234	0.0115864	0.523635	0.971975	0.00826919	0.0113324	0.466435	0.958856
SER.GLYSYN.PWY	-0.00209634	0.0066965	0.754571	0.986342	-0.00267398	0.00529135	0.613872	0.982598	-0.00111491	0.00526309	0.832452	0.989865	0.00145026	0.00514771	0.778444	0.982369
SO4ASSIM.PWY	0.00853189	0.019011	0.654074	0.982598	-0.00116727	0.0150219	0.938141	0.9937	-0.00102975	0.0149546	0.945172	0.998502	0.000316635	0.0146268	0.982751	0.999005
SUCSYN.PWY	-0.00741412	0.0853947	0.9309	0.993009	0.0359095	0.067476	0.595194	0.982598	-0.0793282	0.0669597	0.237543	0.936589	-0.0338964	0.0654917	0.605335	0.971975
SULFATE.CYS.PWY	0.003567	0.0140803	0.800272	0.986342	-0.00499941	0.0111258	0.653665	0.982598	-0.000434008	0.0110806	0.968796	0.999005	0.00175043	0.0108377	0.871853	0.998092
TCA	-0.0132752	0.0256364	0.605154	0.982598	0.0103936	0.020257	0.60846	0.982598	-0.0183515	0.0201224	0.362875	0.958856	-0.0251168	0.0196812	0.203379	0.935058
TCA.GLYOX.BYPASS	0.00143735	0.0672173	0.982961	0.999039	0.0651213	0.0531128	0.221612	0.957166	-0.0322509	0.0530555	0.543965	0.971975	-0.00988972	0.0518923	0.849048	0.99617
TEICHOICACID.PWY	0.0234405	0.0197297	0.236217	0.957166	-0.000717673	0.0155897	0.963329	0.996072	0.0189688	0.0155038	0.22259	0.935508	0.02046	0.0151639	0.178787	0.929583
THISYN.PWY	-0.00932274	0.0197482	0.637387	0.982598	-0.00491326	0.0156044	0.753195	0.986342	-0.00481927	0.015481	0.755896	0.982369	-0.0163638	0.0151416	0.28113	0.938313
THREOCAT.PWY	0.053561	0.150001	0.721417	0.986342	0.0990596	0.118526	0.404289	0.971304	-0.00260115	0.118105	0.982451	0.999005	-0.000462184	0.115516	0.996812	0.999236
THRESYN.PWY	-0.00102066	0.00658357	0.876954	0.98969	-0.0060532	0.00520211	0.245977	0.957166	0.000150855	0.00519053	0.976843	0.999005	0.00291346	0.00507673	0.566694	0.971975
TRNA.CHARGING.PWY	-0.000129095	0.0080315	0.987192	0.999039	-0.00634471	0.00634622	0.31864	0.962736	0.000222287	0.00632698	0.972009	0.999005	0.00372739	0.00618827	0.547639	0.971975
TRPSYN.PWY	0.00407129	0.0105626	0.700321	0.98619	-0.0058746	0.00834624	0.482342	0.971304	0.0137596	0.0082608	0.097356	0.883588	0.0122898	0.0080797	0.12983	0.92651
TYRFUMCAT.PWY	-0.0791533	0.0868016	0.362931	0.971063	-0.0326097	0.0685877	0.634991	0.982598	-0.0990224	0.067979	0.146786	0.927193	-0.030396	0.0664886	0.648054	0.971975
UBISYN.PWY	-0.0839161	0.0605329	0.16721	0.9536	0.00397713	0.0478311	0.933816	0.993009	-0.0204926	0.0478234	0.668746	0.973267	0.0214224	0.046775	0.64746	0.971975
UDPNAGSYN.PWY	-0.0109545	0.0189039	0.562917	0.981501	-0.0090821	0.0149372	0.543868	0.976616	-0.00662834	0.0148311	0.655418	0.972809	0.0086253	0.0145059	0.552783	0.971975
VALDEG.PWY	-0.181057	0.171432	0.292181	0.962736	-0.0429914	0.13546	0.751292	0.986342	0.0706592	0.135029	0.601355	0.971975	0.00611756	0.132069	0.963101	0.998502
VALSYN.PWY	-0.000205552	0.00675023	0.975738	0.999039	-0.000569354	0.00533381	0.915099	0.993009	-0.000321359	0.00530125	0.951723	0.998502	0.00231391	0.00518503	0.65589	0.972809
X1CMET2.PWY	-0.00227139	0.00774411	0.769594	0.986342	-0.00747815	0.00611913	0.223118	0.957166	0.0057084	0.00608435	0.349273	0.958844	0.00790447	0.00595096	0.18561	0.929583
X3.HYDROXYPHENYLACETATE.DEGRADATION.PWY	-0.090575	0.0841871	0.283285	0.961522	0.0359681	0.0665218	0.589322	0.982598	-0.0145609	0.0666453	0.827276	0.988272	-0.0180024	0.0651842	0.782698	0.982369
